# Supplementary material for: Global inventory and audit of road injury data systems: a descriptive study using the Road Injury Chain of Survival Framework
Source: Scand J Trauma Resusc Emerg Med. 2026 May 27;34:126. doi: 10.1186/s13049-026-01633-1 (PMC13397626; doi:10.1186/s13049-026-01633-1)
Supplement: Supplementary file 1 — Supplementary Material 1 [file 13049_2026_1633_MOESM1_ESM.xlsx]

## Sheet: S1 — All Datasets
Supplementary Table S1: National and major regional road injury datasets identified globally (n=357)
No.	Country	Income Group	Dataset Name	Dataset Type	Custodian / Operator	Level	Access Status	Coverage Years	Primary RICS Link	RICS Score (0–20)	URL	Notes
1	Afghanistan	LIC	National police-reported crash statistics (national aggregate) [reported by WHO/APRSO/GRSF]	Police Crash	Ministry of Interior / National Statistics and Information Authority (attribution varies)	National aggregate	Published-only	Unclear	Not determinable	—	https://www.who.int/publications/m/item/road-safety-afg-2023-country-profile	Use WHO 2023 country profile and ADB Asia Transport Observatory profile for baseline indicators; verify responsible agency.
2	Burkina Faso	LIC	National road traffic statistics [reported by ARSO/WHO]	Police Crash	INSD / Ministry of Transport	National aggregate	Published-only	Unclear	Not determinable	—	https://www.ssatp.org/topics/african-road-safety-observatory	Primary crash portal not identified; use ARSO/WHO profile pending verification.
3	Burundi	LIC	National road traffic statistics [reported by ARSO/WHO]	Police Crash	ISTEEBU / Ministry of Public Security	National aggregate	Published-only	Unclear	Not determinable	—	https://www.ssatp.org/topics/african-road-safety-observatory	Primary portal not yet identified; rely on ARSO/WHO profile.
4	Central African Republic	LIC	National road traffic statistics [reported by WHO/ARSO]	Police Crash	Institut Centrafricain des Statistiques	National aggregate	Published-only	Unclear	Not determinable	—	https://www.who.int/publications/m/item/road-safety-caf-2023-country-profile	Primary crash portal not identified; rely on WHO/ARSO profiles until located.
5	Chad	LIC	National road traffic statistics [reported by WHO/ARSO]	Police Crash	INSEED / Ministry of Transport	National aggregate	Published-only	Unclear	Not determinable	—	https://www.who.int/publications/m/item/road-safety-tcd-2023-country-profile	Primary portal not identified; rely on WHO/ARSO profile.
6	Democratic Republic of the Congo	LIC	National road traffic statistics [reported by WHO/ARSO]	Police Crash	INS RDC / Ministry of Transport	National aggregate	Published-only	Unclear	Not determinable	—	https://www.who.int/publications/m/item/road-safety-cod-2023-country-profile	Primary crash portal not identified; WHO/ARSO profile used until located.
7	Eritrea	LIC	National road traffic statistics [reported by WHO/ARSO]	Police Crash	National Statistics Office	National aggregate	Published-only	Unclear	Not determinable	—	https://www.who.int/publications/m/item/road-safety-eri-2023-country-profile	Primary portal not identified; rely on WHO/ARSO profile until located.
8	Ethiopia	LIC	National road traffic statistics [reported by WHO/ARSO]	Police Crash	Central Statistical Agency / Ministry of Transport	National aggregate	Published-only	Unclear	Not determinable	—	https://www.who.int/publications/m/item/road-safety-eth-2023-country-profile	Primary national crash portal not identified; rely on WHO/ARSO profiles until located.
9	Gambia	LIC	National road traffic statistics [reported by WHO/ARSO]	Police Crash	GBoS / GPF	National aggregate	Published-only	Unclear	Not determinable	—	https://www.who.int/publications/m/item/road-safety-gmb-2023-country-profile	Primary portal not identified; rely on WHO/ARSO.
10	Guinea-Bissau	LIC	National road traffic statistics [reported by WHO/ARSO]	Police Crash	INE / Ministry of Transport	National aggregate	Published-only	Unclear	Not determinable	—	https://www.who.int/publications/m/item/road-safety-gnb-2023-country-profile	Primary portal not identified; rely on WHO/ARSO.
11	Korea (Democratic People's Republic of)	LIC	National road traffic statistics [reported by WHO/WPRO]	Police Crash	Central Bureau of Statistics / Ministry of Public Security	National aggregate	Published-only	Unclear	Not determinable	—	https://www.who.int/westernpacific/health-topics/road-safety	Primary portal not identified; WHO WPRO reference used.
12	Liberia	LIC	National road traffic statistics [reported by ARSO/WHO]	Police Crash	LISGIS / LNP	National aggregate	Published-only	Unclear	Not determinable	—	https://www.ssatp.org/topics/african-road-safety-observatory	ARSO/WHO placeholder pending portal.
13	Madagascar	LIC	National road traffic statistics [reported by ARSO/WHO]	Police Crash	INSTAT Madagascar / Gendarmerie	National aggregate	Published-only	Unclear	Not determinable	—	https://www.ssatp.org/topics/african-road-safety-observatory	ARSO/WHO placeholder.
14	Malawi	LIC	National road traffic statistics [reported by ARSO/WHO]	Police Crash	NSO Malawi / Police	National aggregate	Published-only	Unclear	Not determinable	—	https://www.ssatp.org/topics/african-road-safety-observatory	ARSO/WHO placeholder.
15	Mali	LIC	National road traffic statistics [reported by ARSO/WHO]	Police Crash	INSTAT Mali / Police	National aggregate	Published-only	Unclear	Not determinable	—	https://www.ssatp.org/topics/african-road-safety-observatory	ARSO/WHO placeholder.
16	Mozambique	LIC	National road traffic statistics [reported by ARSO/WHO]	Police Crash	INE Mozambique / PRM	National aggregate	Published-only	Unclear	Not determinable	—	https://www.ssatp.org/topics/african-road-safety-observatory	ARSO/WHO placeholder.
17	Rwanda	LIC	NISR – Road traffic accidents	Police Crash	National Institute of Statistics of Rwanda (NISR)	National aggregate	Published-only	Annual	Not determinable	—	https://www.statistics.gov.rw/	Police administrative source.
18	Rwanda	LIC	RBC – Mortality (ICD-coded)	Mortality	Rwanda Biomedical Centre / NISR	National aggregate	Published-only	Annual	Not determinable	—	https://www.statistics.gov.rw/	Transport accidents identifiable.
19	Sierra Leone	LIC	Statistics Sierra Leone – Road traffic accidents	Police Crash	Statistics Sierra Leone	National aggregate	Published-only	Annual	Not determinable	—	https://www.statistics.sl/	Police administrative source.
20	Sudan	LIC	National road traffic statistics [WHO/EMRO]	Police Crash	Central Bureau of Statistics / Police	National aggregate	Published-only	Unclear	Not determinable	—	NA	WHO/EMRO placeholder.
21	Syrian Arab Republic	LIC	National road traffic statistics [WHO/EMRO]	Police Crash	Central Bureau of Statistics / MoI	National aggregate	Published-only	Unclear	Not determinable	—	NA	WHO/EMRO placeholder.
22	Togo	LIC	National road traffic statistics [WHO/observatory]	Police Crash	National Stats Office / Police	National aggregate	Published-only	Unclear	Not determinable	—	NA	Primary portal not identified; WHO/observatory profile used.
23	Uganda	LIC	UBOS – Road traffic accidents	Police Crash	Uganda Bureau of Statistics	National aggregate	Published-only	Annual	Not determinable	—	https://www.ubos.org/	Police administrative source.
24	Yemen	LIC	National road traffic statistics [WHO/EMRO]	Police Crash	Central Statistical Organization / Police	National aggregate	Published-only	Unclear	Not determinable	—	NA	WHO/EMRO placeholder.
25	Angola	LMIC	National road traffic statistics [reported by WHO]	Police Crash	Instituto Nacional de Estatística / relevant ministry	National aggregate	Published-only	Unclear	Not determinable	—	https://data.who.int/countries/024	Primary national crash portal not found; rely on WHO profile until located.
26	Bangladesh	LMIC	BRTA Road Safety (MAAP police-based crash database)	Police Crash	Bangladesh Road Transport Authority (BRTA) with Bangladesh Police (MAAP)	National aggregate	Published-only	Ongoing (publication cadence varies)	Not determinable	—	https://bsp.brta.gov.bd/roadSafety	National database maintained from police MAAP inputs; under-reporting caveats acknowledged on portal.
27	Benin	LMIC	National road traffic statistics [reported by ARSO/WHO]	Police Crash	INSAE / Ministry of Transport	National aggregate	Published-only	Unclear	Not determinable	—	https://www.ssatp.org/topics/african-road-safety-observatory	Rely on ARSO/WHO profiles; locate INSAE transport accident tables if available.
28	Bhutan	LMIC	National police-reported crash statistics [APRSO/ATO profile]	Police Crash	Royal Bhutan Police / Road Safety & Transport Authority	National aggregate	Published-only	Unclear	Not determinable	—	https://asiantransportobservatory.org/analytical-outputs/roadsafetyprofiles/bhutan-road-safety-profile-2025/	Use ATO/APRSO profile while locating the primary national portal.
29	Bolivia (Plurinational State of)	LMIC	National road traffic statistics [reported by OISEVI/WHO]	Police Crash	INE / Observatorio Nacional de Seguridad Vial	National aggregate	Published-only	Unclear	Not determinable	—	https://oisevi.org/en	OISEVI country fiches reference national sources; verify INE/Observatory portals.
30	Cambodia	LMIC	Road Crash and Victim Information System (RCVIS)	Police Crash	Ministry of Public Works and Transport / Handicap International (initial support)	National aggregate	Published-only	2004–present	Not determinable	—	https://www.who.int/publications/m/item/road-safety-khm-2023-country-profile	WHO cites RCVIS as national crash/injury registry; no open data portal located.
31	Cambodia	LMIC	Road Crash and Victim Information System (RCVIS)	Health Database	Ministry of Public Works and Transport / Handicap International (initial support)	National aggregate	Published-only	2004–present	Not determinable	—	https://www.who.int/publications/m/item/road-safety-khm-2023-country-profile	WHO cites RCVIS as national crash/injury registry; no open data portal located.
32	Cameroon	LMIC	National road traffic statistics [reported by WHO/ARSO]	Police Crash	INS Cameroon / Ministry of Transport	National aggregate	Published-only	Unclear	Not determinable	—	https://www.who.int/publications/m/item/road-safety-cmr-2023-country-profile	Primary national crash portal not identified; rely on WHO/ARSO profiles until located.
33	Comoros	LMIC	National road traffic statistics [reported by WHO]	Police Crash	INSEED Comoros / Ministry of Transport	National aggregate	Published-only	Unclear	Not determinable	—	https://www.who.int/publications/m/item/road-safety-com-2023-country-profile	Primary portal not identified; WHO profile used until located.
34	Congo	LMIC	National road traffic statistics [reported by WHO/ARSO]	Police Crash	CNSEE / Ministry of Transport	National aggregate	Published-only	Unclear	Not determinable	—	https://www.who.int/publications/m/item/road-safety-cog-2023-country-profile	Primary portal not identified; rely on WHO/ARSO.
35	Côte d’Ivoire	LMIC	National road traffic statistics [reported by WHO/ARSO]	Police Crash	INS Côte d’Ivoire / Ministry of Transport	National aggregate	Published-only	Unclear	Not determinable	—	https://www.who.int/publications/m/item/road-safety-civ-2023-country-profile	Primary crash portal not located; WHO/ARSO profiles used.
36	Djibouti	LMIC	National road traffic statistics [reported by WHO/ARSO]	Police Crash	INSD Djibouti / Ministry of Interior	National aggregate	Published-only	Unclear	Not determinable	—	https://www.who.int/publications/m/item/road-safety-dji-2023-country-profile	Primary crash portal not identified; WHO/ARSO profiles used until located.
37	Egypt	LMIC	CAPMAS – Road traffic accidents	Police Crash	Central Agency for Public Mobilization and Statistics (CAPMAS)	National aggregate	Open	Annual series	Not determinable	—	https://www.capmas.gov.eg/	Annual transport accident tables; definitions per CAPMAS methodology.
38	Egypt	LMIC	Egyptian Ambulance Organization – National EMS incident system (RTC-coded)	EMS Incidents	Egyptian Ambulance Organization	National aggregate	Not in public domain	Ongoing	Not determinable	—	NA	National EMS incident registry with RTC category; public portal not identified; marked as not in public domain.
39	Egypt	LMIC	Ministry of Health – Mortality (ICD-10)	Mortality	Egyptian Ministry of Health and Population	National aggregate	Published-only	Annual series	Not determinable	—	https://www.mohp.gov.eg/	Cause-of-death tables include transport accidents where published.
40	Eswatini	LMIC	National road traffic statistics [reported by WHO/ARSO]	Police Crash	Central Statistical Office / Royal Eswatini Police Service	National aggregate	Published-only	Unclear	Not determinable	—	https://www.who.int/publications/m/item/road-safety-swz-2023-country-profile	Primary crash portal not identified; WHO/ARSO profiles used until located.
41	Federated States of Micronesia	LMIC	National road traffic statistics [reported by WHO/WPRO]	Police Crash	Department of Transportation / National Police	National aggregate	Published-only	Unclear	Not determinable	—	https://www.who.int/westernpacific/health-topics/road-safety	Primary portal not identified; WHO WPRO references used.
42	Ghana	LMIC	GSS – Mortality by cause (ICD-coded)	Mortality	Ghana Statistical Service / Ministry of Health	National aggregate	Published-only	Annual series (quality varies)	Not determinable	—	https://www.statsghana.gov.gh/	Cause-of-death tables include transport accidents where available.
43	Ghana	LMIC	NRSA – National Road Safety Authority statistics	Police Crash	National Road Safety Authority (NRSA)	National aggregate	Open	Ongoing	Not determinable	—	https://www.nrsa.gov.gh/	National crash and casualty indicators; police inputs via MTTD.
44	Guinea	LMIC	National road traffic statistics [reported by WHO/ARSO]	Police Crash	INS Guinée / Ministry of Transport	National aggregate	Published-only	Unclear	Not determinable	—	https://www.who.int/publications/m/item/road-safety-gin-2023-country-profile	Primary portal not identified; rely on WHO/ARSO.
45	Haiti	LMIC	National road traffic statistics [reported by PAHO/WHO]	Police Crash	IHSI / PNH	National aggregate	Published-only	Unclear	Not determinable	—	https://www.paho.org/en/topics/road-safety	Primary portal not identified; PAHO references used.
46	Honduras	LMIC	INE – Vital statistics (ICD-coded)	Mortality	Instituto Nacional de Estadística (INE)	National aggregate	Open	Annual series	Not determinable	—	https://www.ine.gob.hn/	Transport accidents identifiable via ICD coding.
47	Honduras	LMIC	Observatorio Nacional de Seguridad Vial (CONAPREVI/INSEP)	Police Crash	INSEP / Dirección Nacional de Vialidad y Transporte (DNVT)	National aggregate	Open	Ongoing	Not determinable	—	https://www.insep.gob.hn/	National road safety observatory; crash and casualty indicators.
48	India	LMIC	Civil Registration System / SRS – Causes of death (ICD-coded)	Mortality	Office of the Registrar General & Census Commissioner	National aggregate	Published-only	Annual series	Not determinable	—	https://censusindia.gov.in/	Cause of death where available; coverage improving; RTI identifiable via ICD.
49	India	LMIC	ICMR National Trauma Registry (pilot)	Trauma Registry	Indian Council of Medical Research (ICMR)	National	Restricted	NA	Early Hospital Care & Rehabilitation	2	https://www.icmr.gov.in/	Pilot/expanding national trauma registry; verify current coverage.
50	India	LMIC	MoRTH – Road Accidents in India (police FIR-based)	Police Crash	Ministry of Road Transport & Highways (MoRTH)	National aggregate	Open	1990s–present (annual)	Early Recognition	2.5	https://morth.nic.in/	National annual compendium based on police data.
51	India	LMIC	NCRB – Accidental Deaths & Suicides in India (transport sections)	Mortality	National Crime Records Bureau (MHA)	National aggregate	Open	Annual series	Early Recognition	2.5	https://ncrb.gov.in/	Includes road accident deaths by state/police reporting; complements CRS/SRS.
52	India	LMIC	National Ambulance Services (108/102) – EMS incidents (RTC-coded)	EMS Incidents	National Health Mission / State EMS aggregated nationally	National aggregate	Not in public domain	Ongoing	Not determinable	—	NA	EMS incidents aggregated nationally; RTC category present; portal not public.
53	India	LMIC	National Fire Services – Fire & Rescue incidents (RTC-coded)	Fire & Rescue Incidents	National Disaster Management Authority / Home Affairs	National aggregate	Not in public domain	Ongoing	Not determinable	—	NA	National aggregation from state fire services; RTC-extrication category reported in yearbooks.
54	India	LMIC	iRAD – Integrated Road Accident Database	Police Crash	MoRTH / NIC	National	Published-only	NA	Early Recognition	2.5	https://irad.parivahan.gov.in/	National crash database roll-out; enhanced fields relevant to Chain 1–2.
55	India	LMIC	iRAD – Integrated Road Accident Database (under deployment)	Police Crash	MoRTH / NIC / IIT partners	National	Restricted	2020–present (phased)	Early Recognition	2.5	https://irad.parivahan.gov.in/	Next-gen national crash database integrating police/road/health modules; phased coverage.
56	Jordan	LMIC	Civil Defence – National EMS/Rescue incident aggregation	EMS Incidents	Jordan Civil Defence	National aggregate	Published-only	Ongoing	Early Recognition	2.5	https://www.jcd.gov.jo/	National EMS & rescue incidents; RTC-coded; public microdata not available.
57	Jordan	LMIC	Civil Defence – National EMS/Rescue incident aggregation	Fire & Rescue Incidents	Jordan Civil Defence	National aggregate	Published-only	Ongoing	Early Recognition	2.5	https://www.jcd.gov.jo/	National EMS & rescue incidents; RTC-coded; public microdata not available.
58	Jordan	LMIC	Department of Statistics – Mortality (ICD-10)	Mortality	Department of Statistics (DOS)	National aggregate	Open	Annual series	Early Recognition	2.5	https://dosweb.dos.gov.jo/	ICD-coded mortality including transport accidents.
59	Jordan	LMIC	Public Security Directorate – Traffic Dept statistics	Police Crash	Public Security Directorate (PSD)	National aggregate	Published-only	Annual series	Early Recognition	2.5	https://www.psd.gov.jo/	National crash statistics; Arabic reports.
60	Kenya	LMIC	KNBS / MoH – Mortality (ICD-10; transport)	Mortality	Kenya National Bureau of Statistics / Ministry of Health	National aggregate	Published-only	Annual series	Early Recognition	2.5	https://www.knbs.or.ke/	Cause-of-death tables include transport accidents where available.
61	Kenya	LMIC	KPS / EMS – National EMS aggregation (RTC-coded)	EMS Incidents	Kenya Red Cross E-Plus / MoH / County EMS (aggregated)	National aggregate	Not in public domain	Ongoing	Not determinable	—	NA	EMS incident aggregation across providers; portal not public.
62	Kenya	LMIC	Kenya National Fire Brigade Association / County Fire – National aggregation	Fire & Rescue Incidents	Ministry of Interior / County Fire Services (aggregated)	National aggregate	Not in public domain	Ongoing	Not determinable	—	NA	National aggregation where available; RTC/extrication categories present.
63	Kenya	LMIC	NTSA – National Transport and Safety Authority statistics	Police Crash	NTSA Kenya	National aggregate	Open	Ongoing	Early Recognition	2.5	https://www.ntsa.go.ke/	National crash and casualty indicators; police inputs.
64	Kiribati	LMIC	National road traffic statistics [reported by WHO/WPRO]	Police Crash	Kiribati National Statistics Office / Police	National aggregate	Published-only	Unclear	Not determinable	—	https://www.who.int/westernpacific/health-topics/road-safety	Primary portal not identified; WHO WPRO reference used.
65	Kyrgyzstan	LMIC	Causes of death (ICD-10; transport)	Mortality	NSC / Ministry of Health	National aggregate	Open	Annual series	Not determinable	—	https://www.stat.kg/en/	Transport accidents identifiable via ICD coding.
66	Kyrgyzstan	LMIC	NSC – Road traffic accidents (police-reported)	Police Crash	National Statistical Committee of the Kyrgyz Republic	National aggregate	Open	Annual series	Not determinable	—	https://www.stat.kg/en/	National aggregates; UNECE/WHO harmonisation.
67	Lao People's Democratic Republic	LMIC	National road traffic statistics [reported by APRSO/WHO]	Police Crash	Ministry of Public Security / Lao Statistics Bureau	National aggregate	Published-only	Unclear	Not determinable	—	https://www.aprso.org/	Primary portal not identified; APRSO/WHO profile used.
68	Lebanon	LMIC	National road traffic statistics [reported by WHO]	Police Crash	CAS Lebanon / ISF Traffic	National aggregate	Published-only	Unclear	Early Recognition	2	https://www.who.int/publications/m/item/road-safety-lbn-2023-country-profile	Primary portal not identified; WHO profile used.
69	Lesotho	LMIC	National road traffic statistics [reported by ARSO/WHO]	Police Crash	Bureau of Statistics / LMPS	National aggregate	Published-only	Unclear	Not determinable	—	https://www.ssatp.org/topics/african-road-safety-observatory	ARSO/WHO placeholder pending portal.
70	Mauritania	LMIC	National road traffic statistics [reported by ARSO/WHO]	Police Crash	ONS Mauritania / Police	National aggregate	Published-only	Unclear	Not determinable	—	https://www.ssatp.org/topics/african-road-safety-observatory	ARSO/WHO placeholder.
71	Micronesia (Federated States of)	LMIC	National road traffic statistics [reported by WHO/WPRO]	Police Crash	Dept. of Transportation / National Police	National aggregate	Published-only	Unclear	Not determinable	—	https://www.who.int/westernpacific/health-topics/road-safety	WHO WPRO placeholder.
72	Morocco	LMIC	NARSA – Observatoire National de la Sécurité Routière	Police Crash	National Road Safety Agency (NARSA)	National aggregate	Open	Ongoing	Early Recognition	2.5	https://www.narsa.gov.ma/	National observatory; crash and casualty indicators.
73	Myanmar	LMIC	National road traffic statistics [reported by WHO/SEARO]	Police Crash	Central Statistical Organization / Police	National aggregate	Published-only	Unclear	Not determinable	—	https://www.who.int/southeastasia/health-topics/road-safety	WHO/SEARO placeholder.
74	Namibia	LMIC	NSA – Mortality (ICD-10)	Mortality	NSA / MoHSS	National aggregate	Published-only	Annual	Not determinable	—	https://nsa.org.na/	Transport accidents identifiable.
75	Namibia	LMIC	NSA – Road traffic accidents	Police Crash	Namibia Statistics Agency (NSA) / NamPol	National aggregate	Published-only	Annual	Not determinable	—	https://nsa.org.na/	Police administrative source.
76	Pakistan	LMIC	MoH – Mortality (ICD-10)	Mortality	Ministry of Health / PBS	National aggregate	Published-only	Annual	Not determinable	—	https://www.pbs.gov.pk/	Transport accidents identifiable.
77	Pakistan	LMIC	PBS – Road traffic accidents	Police Crash	Pakistan Bureau of Statistics (PBS)	National aggregate	Published-only	Annual	Not determinable	—	https://www.pbs.gov.pk/	Police administrative source.
78	Papua New Guinea	LMIC	National road traffic statistics [WHO/WPRO]	Police Crash	National Statistics Office / Police	National aggregate	Published-only	Unclear	Not determinable	—	NA	WHO/WPRO placeholder.
79	Philippines	LMIC	DOH – Online National Electronic Injury Surveillance System (ONEISS)	Injury Surveillance	Department of Health (DOH)	National	Restricted	2009–present	Not determinable	—	https://doh.gov.ph/	ONEISS includes dedicated road traffic injury module.
80	Philippines	LMIC	PSA – Causes of death (ICD-10)	Mortality	PSA / DoH	National aggregate	Open	Annual	Not determinable	—	https://psa.gov.ph/	Transport accidents identifiable.
81	Philippines	LMIC	PSA – Road traffic accidents	Police Crash	Philippine Statistics Authority (PSA)	National aggregate	Published-only	Annual	Not determinable	—	https://psa.gov.ph/	Police administrative source.
82	Senegal	LMIC	ANSD – Accidents de la route	Police Crash	Agence Nationale de la Statistique et de la Démographie	National aggregate	Published-only	Annual	Not determinable	—	https://www.ansd.sn/	Police administrative source.
83	Sri Lanka	LMIC	Registrar General / MoH – Mortality (ICD-10)	Mortality	Registrar General / Ministry of Health	National aggregate	Published-only	Annual	Not determinable	—	https://www.health.gov.lk/	Transport accidents identifiable.
84	Sri Lanka	LMIC	Sri Lanka Police – Road traffic accidents	Police Crash	Sri Lanka Police Traffic Division	National aggregate	Published-only	Annual	Not determinable	—	https://www.police.lk/	National crash summaries.
85	State of Palestine	LMIC	PCBS – Causes of death (ICD-10)	Mortality	PCBS / MoH	National aggregate	Open	Annual	Not determinable	—	https://www.pcbs.gov.ps/	Transport accidents identifiable.
86	State of Palestine	LMIC	PCBS – Road traffic accidents	Police Crash	Palestinian Central Bureau of Statistics (PCBS)	National aggregate	Open	Annual	Not determinable	—	https://www.pcbs.gov.ps/	National crash tables.
87	Tajikistan	LMIC	National road traffic statistics [WHO/observatory]	Police Crash	National Stats Office / Police	National aggregate	Published-only	Unclear	Not determinable	—	NA	Primary portal not identified; WHO/observatory profile used.
88	Tanzania, United Republic of	LMIC	National road traffic statistics [WHO/observatory]	Police Crash	National Stats Office / Police	National aggregate	Published-only	Unclear	Not determinable	—	NA	Primary portal not identified; WHO/observatory profile used.
89	Timor-Leste	LMIC	National road traffic statistics [WHO/observatory]	Police Crash	National Stats Office / Police	National aggregate	Published-only	Unclear	Not determinable	—	NA	Primary portal not identified; WHO/observatory profile used.
90	Tunisia	LMIC	INS – Accidents de la route	Police Crash	Institut National de la Statistique	National aggregate	Published-only	Annual	Not determinable	—	http://www.ins.tn/	Police administrative source.
91	Uzbekistan	LMIC	Statistics Agency – Road traffic accidents	Police Crash	Statistics Agency of Uzbekistan	National aggregate	Published-only	Annual	Early Recognition	2.5	https://stat.uz/	Police administrative source.
92	Vanuatu	LMIC	National road traffic statistics [WHO/WPRO]	Police Crash	Vanuatu National Statistics Office / Police	National aggregate	Published-only	Unclear	Not determinable	—	NA	WHO/WPRO placeholder.
93	Viet Nam	LMIC	General Statistics Office – Road traffic accidents	Police Crash	GSO Viet Nam	National aggregate	Open	Annual	Not determinable	—	https://www.gso.gov.vn/	National crash statistics.
94	Viet Nam	LMIC	MoH – Mortality (ICD-10)	Mortality	Ministry of Health / GSO	National aggregate	Published-only	Annual	Not determinable	—	https://www.gso.gov.vn/	Transport accidents identifiable.
95	Vietnam	LMIC	Vietnam National Injury Surveillance System [pilot]	Injury Surveillance	Ministry of Health	National	Restricted	NA	Early Recognition	2.5	NA	Injury surveillance pilot with road traffic injury data elements.
96	Vietnam	LMIC	Vietnam National Traffic Accident Database [to verify]	Crash Database	Vietnam National Traffic Safety Committee	National	Restricted	NA	Early Recognition	2.5	http://www.ntsc.gov.vn/	National crash statistics system; road injury reports produced annually.
97	Zambia	LMIC	CSO – Mortality (ICD-coded)	Mortality	Zambia Statistics Agency (ZamStats)	National aggregate	Published-only	Annual	Early Recognition	2.5	https://www.zamstats.gov.zm/	Transport accidents identifiable.
98	Zambia	LMIC	Zambia Health Management Information System (HMIS) – Injury Module	Injury Surveillance	Ministry of Health	National	Restricted	NA	Early Recognition	2.5	NA	HMIS contains an injury module with RTC data.
99	Zambia	LMIC	Zambia Police / RDA – Road traffic accidents	Police Crash	Zambia Police / Road Development Agency	National aggregate	Published-only	Annual	Early Recognition	2.5	https://www.rda.org.zm/	National crash summaries; agency reports.
100	Zambia	LMIC	Zambia Police Road Traffic Accident Statistics	Crash Database	Zambia Police Service	National	Published-only	NA	Early Recognition	2.5	https://www.zamstats.gov.zm/	National crash statistics compiled and reported annually.
101	Zimbabwe	LMIC	ZIMSTAT – Causes of death (ICD-10)	Mortality	ZIMSTAT / MoH	National aggregate	Published-only	Annual	Early Recognition	2.5	https://www.zimstat.co.zw/	Transport accidents identifiable.
102	Zimbabwe	LMIC	ZIMSTAT – Road traffic accidents	Police Crash	Zimbabwe National Statistics Agency (ZIMSTAT)	National aggregate	Published-only	Annual	Early Recognition	2.5	https://www.zimstat.co.zw/	Police administrative source.
103	Zimbabwe	LMIC	Zimbabwe Health Information System (DHIS2) – Injury Module	Injury Surveillance	Ministry of Health and Child Care	National	Restricted	NA	Early Recognition	2.5	NA	National DHIS2 system includes injury-related data.
104	Zimbabwe	LMIC	Zimbabwe Republic Police Crash Statistics	Crash Database	Zimbabwe Republic Police	National	Published-only	NA	Early Recognition	2.5	NA	National crash database, partial public access.
105	Albania	UMIC	INSTAT – Road accidents statistics	Police Crash	INSTAT (uses administrative police data)	National aggregate	Open	Monthly/Annual series (current)	Not determinable	—	https://www.instat.gov.al/en/themes/industry-trade-and-services/transport-accidents-and-characteristics-of-road-vehicles/	Regular monthly bulletins; police administrative source.
106	Algeria	UMIC	National road traffic statistics [reported by WHO]	Police Crash	Office National des Statistiques / Ministry of Transport	National aggregate	Published-only	Unclear	Not determinable	—	https://www.who.int/publications/m/item/road-safety-dza-2023-country-profile	Primary national crash portal not found; rely on WHO country profile until located.
107	Argentina	UMIC	ANSV – Observatorio Vial Nacional	Police Crash / National Observatory	Agencia Nacional de Seguridad Vial (ANSV)	National aggregate	Reports and some open datasets	Ongoing	Not determinable	—	https://www.argentina.gob.ar/seguridadvial/observatoriovialnacional	Publishes regular situation reports, dashboards and definitions glossary.
108	Armenia	UMIC	Armstat – Road traffic accidents (RA Police administrative source)	Police Crash	Statistical Committee of the Republic of Armenia (Armstat)	National aggregate	Open	Annual / monthly series	Not determinable	—	https://armstat.am/en/?nid=836&pid=1903	ESMS metadata page states administrative data from RA Police.
109	Azerbaijan	UMIC	State Statistical Committee – Traffic accidents	Police Crash	State Statistical Committee of the Republic of Azerbaijan	National aggregate	Open	1995–present (per ADB/CAREC review)	Not determinable	—	https://www.stat.gov.az/news/index.php?id=6189&lang=en	National aggregates published; SDG metadata page lists contact details; federal rayon tables available.
110	Belarus	UMIC	National road traffic statistics [reported by WHO]	Police Crash	Belstat / Ministry of Internal Affairs	National aggregate	Published-only	Unclear	Not determinable	—	https://www.who.int/publications/m/item/road-safety-blr-2023-country-profile	Primary portal not identified; rely on WHO profile pending verification.
111	Belize	UMIC	National road traffic statistics [reported by WHO/PAHO]	Police Crash	Statistical Institute of Belize / Ministry of Transport	National aggregate	Published-only	Unclear	Not determinable	—	https://www.paho.org/en/topics/road-safety	Primary crash portal not yet identified; rely on PAHO/WHO resources.
112	Bosnia and Herzegovina	UMIC	Agency for Statistics of BiH – Transport releases (vehicle registrations etc.)	Transport Stats	Agency for Statistics of Bosnia and Herzegovina (BHAS)	National aggregate	Open	Ongoing	Not determinable	—	https://bhas.gov.ba/?lang=en	Direct national crash tables not readily located online; use WHO/Western Balkans observatory/Ministry releases for crash aggregates until identified.
113	Botswana	UMIC	Motor Vehicle Accident Fund (MVA Fund) – Annual Road Crash & Claims Reports	Insurance Crash & Injury Data	MVA Fund Botswana	National aggregate	Open	Annual (e.g., 2014+, current)	Not determinable	—	https://mvafund.bw/statistics/annual-road-crash-report/	Claims‑based national indicators complement police statistics.
114	Botswana	UMIC	Statistics Botswana – Transport & Infrastructure Statistics (police-based)	Police Crash	Statistics Botswana (source: Botswana Police Service RTIU)	National aggregate	Open	Annual reports (e.g., 2021)	Not determinable	—	https://statsbots.org.bw/sites/default/files/publications/Transport%20%26%20Infrastructure%20Statistics%20Report%202021.pdf	National aggregates compiled from police RTIU; also see MVA Fund annual crash reports.
115	Brazil	UMIC	DATASUS SIM – Mortality (ICD-10 V01–V99 transport accidents)	Mortality	Ministry of Health (DATASUS/SVS)	National aggregate	Open	1996–present (SIM)	Not determinable	—	https://tabnet.datasus.gov.br/cgi/tabcgi.exe?sim/cnv/obt10uf.def	Official mortality by cause; transport accidents identified by ICD-10 codes V01–V99.
116	Brazil	UMIC	PRF – Polícia Rodoviária Federal (federal highways crash open data)	Police Crash	PRF (Federal Highway Police)	National aggregate	Open	2007–present (varies by table)	Not determinable	—	https://www.gov.br/prf/pt-br/acesso-a-informacao/dados-abertos/dados-abertos-da-prf	Incident-level datasets for BR (federal) network; widely used in research.
117	Brazil	UMIC	SENATRAN – Registro Nacional de Sinistros e Estatísticas de Trânsito (RENAEST)	Police Crash	SENATRAN (Ministry of Transport)	National aggregate	Published-only	Ongoing; updated 2024 per portal	Early Hospital Care & Rehabilitation	2	https://www.gov.br/transportes/pt-br/assuntos/transito/arquivos-senatran/docs/renaest	National crash & statistics registry; complements PRF (federal highways) and health mortality data.
118	Cabo Verde	UMIC	National road traffic statistics [reported by WHO/ARSO]	Police Crash	Instituto Nacional de Estatística / Ministry of Transport	National aggregate	Published-only	Unclear	Not determinable	—	https://www.who.int/publications/m/item/road-safety-cpv-2023-country-profile	Primary crash portal not identified; rely on WHO/ARSO profile until located.
119	China	UMIC	China CDC Vital Registration / DSP System (mortality)	Mortality	China CDC	National	Published-only	2000s–present (expanding coverage)	Not determinable	—	https://www.chinacdc.cn/	Death registration sample system; transport accidents identifiable in ICD coding.
120	China	UMIC	National Bureau of Statistics – Road Traffic Accidents	Police Crash	National Bureau of Statistics of China (NBS)	National aggregate	Published-only	Annual series	Not determinable	—	https://data.stats.gov.cn/english/	Official annual tables; definitions may differ; underreporting noted by WHO.
121	Colombia	UMIC	ANSV – Observatorio Nacional de Seguridad Vial	Police Crash / National Observatory	Agencia Nacional de Seguridad Vial (ANSV)	National aggregate	Open	Ongoing	Early Hospital Care & Rehabilitation	2	https://ansv.gov.co/observatorio/	Comprehensive observatory; crash, injury, and behavioural data.
122	Colombia	UMIC	DANE – Mortality (ICD-coded)	Mortality	Departamento Administrativo Nacional de Estadística (DANE)	National aggregate	Open	Annual series	Not determinable	—	https://www.dane.gov.co/	Mortality tables include transport accidents (ICD-10 V01–V99).
123	Cuba	UMIC	Anuario Estadístico de Salud – Accidents (incl. transport)	Health / Mortality Statistics	Ministerio de Salud Pública (MINSAP)	National aggregate	Open	Annual series	Not determinable	—	https://www.sld.cu/anuario-estadistico-de-salud/	National health yearbook includes accidents and mortality by cause; transport identifiable.
124	Dominica	UMIC	National road traffic statistics [reported by PAHO/WHO]	Police Crash	Central Statistical Office / Dominica Police Force	National aggregate	Published-only	Unclear	Not determinable	—	https://www.paho.org/en/topics/road-safety	Primary national crash portal not located; use PAHO/WHO references until identified.
125	Dominican Republic	UMIC	ONE – Estadísticas de defunciones (ICD-10; transport accidents identifiable)	Mortality	Oficina Nacional de Estadística (ONE)	National aggregate	Open	Annual series	Not determinable	—	https://www.one.gob.do/	Cause-of-death statistics include transport accidents via ICD-10 coding.
126	Dominican Republic	UMIC	Observatorio Permanente de Seguridad Vial (OPSEVI) – INTRANT	Police Crash / National Observatory	Instituto Nacional de Tránsito y Transporte Terrestre (INTRANT)	National aggregate	Open	Ongoing	Not determinable	—	https://www.intrant.gob.do/	National road safety observatory; crash and casualty indicators.
127	Ecuador	UMIC	ANT – Observatorio Nacional de Seguridad Vial	Police Crash	Agencia Nacional de Tránsito (ANT)	National aggregate	Open	Ongoing	Not determinable	—	https://www.ant.gob.ec/	National road safety observatory; crash and casualty indicators published.
128	Ecuador	UMIC	ECU 911 – National Integrated Security Service (EMS/Fire 911 incidents; RTC category)	EMS Incidents	Servicio Integrado de Seguridad ECU 911	National aggregate	Published-only	2012–present (approx.)	Not determinable	—	https://www.ecu911.gob.ec/	National incident system; RTC/traffic incidents reported in periodic bulletins/dashboards.
129	Ecuador	UMIC	ECU 911 – National Integrated Security Service (EMS/Fire 911 incidents; RTC category)	Fire & Rescue Incidents	Servicio Integrado de Seguridad ECU 911	National aggregate	Published-only	2012–present (approx.)	Not determinable	—	https://www.ecu911.gob.ec/	National incident system; RTC/traffic incidents reported in periodic bulletins/dashboards.
130	Ecuador	UMIC	INEC – Estadísticas de defunciones (ICD-10; transport accidents identifiable)	Mortality	Instituto Nacional de Estadística y Censos (INEC)	National aggregate	Open	Annual series	Not determinable	—	https://www.ecuadorencifras.gob.ec/	Cause-of-death statistics include transport accidents via ICD-10 coding.
131	El Salvador	UMIC	DIGESTYC / Ministry of Health – Mortality (ICD-10)	Mortality	Dirección General de Estadística y Censos (DIGESTYC) / MoH	National aggregate	Open	Annual series	Not determinable	—	https://www.digestyc.gob.sv/	Cause-of-death tables include transport accidents via ICD-10 coding.
132	El Salvador	UMIC	Observatorio Nacional de Seguridad Vial (Viceministerio de Transporte)	Police Crash	Viceministerio de Transporte (VMT)	National aggregate	Open	Ongoing	Not determinable	—	https://www.vmt.gob.sv/	National observatory; crash/fatality indicators published.
133	El Salvador	UMIC	Sistema de Emergencias Médicas – National EMS incidents (RTC-coded)	EMS Incidents	Sistema de Emergencias Médicas (SEM)	National aggregate	Not in public domain	Ongoing	Not determinable	—	NA	National EMS incident system with RTC category; public portal not identified.
134	Equatorial Guinea	UMIC	National road traffic statistics [reported by WHO/ARSO]	Police Crash	INEGE / Ministry of Transport	National aggregate	Published-only	Unclear	Not determinable	—	https://www.who.int/publications/m/item/road-safety-gnq-2023-country-profile	Primary national crash portal not identified; rely on WHO/ARSO profiles until located.
135	Fiji	UMIC	National road traffic statistics [reported by WHO/Western Pacific Regional Office]	Police Crash	Fiji Bureau of Statistics / Fiji Police Force	National aggregate	Published-only	Unclear	Not determinable	—	https://www.who.int/westernpacific/health-topics/road-safety	Primary portal not identified; WHO/WPRO profile to be used until located.
136	Gabon	UMIC	National road traffic statistics [reported by WHO/ARSO]	Police Crash	DGSEE / Ministry of Transport	National aggregate	Published-only	Unclear	Not determinable	—	https://www.who.int/publications/m/item/road-safety-gab-2023-country-profile	Primary portal not identified; rely on WHO/ARSO.
137	Georgia	UMIC	Causes of death (ICD-10; transport accidents)	Mortality	GeoStat / Ministry of Health	National aggregate	Open	Annual series	Not determinable	—	https://www.geostat.ge/en/modules/categories/683/Causes-of-death	ICD-10 V01–V99 identifiable.
138	Georgia	UMIC	GeoStat – Road traffic accidents (police-reported)	Police Crash	National Statistics Office of Georgia (GeoStat)	National aggregate	Open	Annual series	Not determinable	—	https://www.geostat.ge/en	Police crash and casualties published annually.
139	Grenada	UMIC	National road traffic statistics [reported by PAHO/WHO]	Police Crash	Central Statistical Office / RGPF	National aggregate	Published-only	Unclear	Not determinable	—	https://www.paho.org/en/topics/road-safety	Primary portal not identified; PAHO references used.
140	Guatemala	UMIC	INE – Vital statistics (ICD-coded)	Mortality	Instituto Nacional de Estadística (INE)	National aggregate	Open	Annual series	Not determinable	—	https://www.ine.gob.gt/	Transport accidents identifiable via ICD coding.
141	Guatemala	UMIC	OV – Observatorio Nacional de Seguridad del Tránsito (CONASEVI)	Police Crash	Departamento de Tránsito de la PNC / CONASEVI	National aggregate	Open	Ongoing	Not determinable	—	https://www.ov.institucion.gt/	National road safety observatory; crash statistics published.
142	Indonesia	UMIC	BPS / Kepolisian – Traffic accidents (police-reported)	Police Crash	Statistics Indonesia (BPS) with Indonesian National Police (Korlantas)	National aggregate	Open	Annual series	Not determinable	—	https://www.bps.go.id/	National aggregates by province; definitions vary.
143	Indonesia	UMIC	Emergency number 119 – National EMS aggregation (RTC-coded)	EMS Incidents	Ministry of Health (Public Safety Center 119)	National aggregate	Not in public domain	2016–present	Not determinable	—	NA	National EMS/prehospital incident aggregation; RTC category present.
144	Indonesia	UMIC	National Fire & Rescue (Damkar) – Incident aggregation (RTC/extrication)	Fire & Rescue Incidents	Ministry of Home Affairs / Local Fire Agencies (aggregated)	National aggregate	Not in public domain	Ongoing	Not determinable	—	NA	Fire/rescue responses aggregated nationally; portal not public.
145	Indonesia	UMIC	Vital Registration – Mortality (ICD-10; transport accidents)	Mortality	Ministry of Health (Kemenkes) / BPS	National aggregate	Published-only	Annual series	Not determinable	—	https://www.kemkes.go.id/	Cause of death with ICD coding where available; under-registration caveats.
146	Iran (Islamic Republic of)	UMIC	EMS (115) National aggregation (RTC-coded)	EMS Incidents	Ministry of Health and Medical Education (MOHME)	National aggregate	Not in public domain	Ongoing	Not determinable	—	NA	National EMS incident system with RTC category; portal not public.
147	Iran (Islamic Republic of)	UMIC	Legal Medicine Organization – Road traffic fatalities	Mortality	Iran Legal Medicine Organization	National aggregate	Open	Annual series	Not determinable	—	https://lmo.ir/	National forensic mortality statistics including road traffic deaths.
148	Iran (Islamic Republic of)	UMIC	National Fire Organization – Incident aggregation (RTC/extrication)	Fire & Rescue Incidents	Iran National Fire Organization / Municipal fire brigades (aggregated)	National aggregate	Not in public domain	Ongoing	Not determinable	—	NA	National aggregation across municipalities; summary reports only.
149	Iran (Islamic Republic of)	UMIC	Traffic Police NAJA – Road traffic accidents (police-reported)	Police Crash	NAJA Traffic Police / RMTO	National aggregate	Published-only	Annual series	Not determinable	—	https://rahvar120.ir/	National crash statistics; availability varies.
150	Iraq	UMIC	National road traffic statistics [reported by WHO]	Police Crash	CSO Iraq / MoI Traffic Police	National aggregate	Published-only	Unclear	Not determinable	—	https://www.who.int/publications/m/item/road-safety-irq-2023-country-profile	Primary national portal not identified; WHO profile used.
151	Jamaica	UMIC	Jamaica Fire Brigade – Incident summaries (RTC-coded)	Fire & Rescue Incidents	Jamaica Fire Brigade	National aggregate	Open	Ongoing	Not determinable	—	https://www.jamaicafirebrigade.gov.jm/	Annual incident summaries; RTC/extrication categories.
152	Jamaica	UMIC	National EMS (ambulance) – Incident aggregation (RTC-coded)	EMS Incidents	Ministry of Health and Wellness / JFB (ambulance in some parishes)	National aggregate	Not in public domain	Ongoing	Not determinable	—	NA	EMS incident data aggregated nationally; no public portal.
153	Jamaica	UMIC	Road Safety Unit (Ministry of Transport) – Crash statistics	Police Crash	Ministry of Transport and Mining – Road Safety Unit	National aggregate	Open	Annual series	Not determinable	—	https://www.mtm.gov.jm/	National crash stats; monthly updates common.
154	Jamaica	UMIC	STATIN – Mortality (ICD-10)	Mortality	STATIN Jamaica	National aggregate	Open	Annual series	Not determinable	—	https://statinja.gov.jm/	Transport accidents identifiable via ICD coding.
155	Kazakhstan	UMIC	Bureau of National Statistics – Road traffic accidents	Police Crash	Agency for Strategic Planning and Reforms – Bureau of National Statistics	National aggregate	Open	Annual series	Not determinable	—	https://stat.gov.kz/	National aggregates by region; UNECE/WHO harmonisation.
156	Kazakhstan	UMIC	Causes of death (ICD-10; transport accidents)	Mortality	Bureau of National Statistics / Ministry of Health	National aggregate	Open	Annual series	Not determinable	—	https://stat.gov.kz/	Transport accidents identifiable via ICD codes.
157	Kosovo	UMIC	KAS – Mortality (ICD-10)	Mortality	Kosovo Agency of Statistics	National aggregate	Open	Annual series	Not determinable	—	https://ask.rks-gov.net/	Cause of death tables include transport accidents.
158	Kosovo	UMIC	Kosovo Police – Traffic accident statistics	Police Crash	Kosovo Police / Kosovo Agency of Statistics (KAS)	National aggregate	Open	Annual series	Not determinable	—	https://ask.rks-gov.net/	National crash statistics published; small country coverage.
159	Libya	UMIC	National road traffic statistics [reported by WHO]	Police Crash	Bureau of Statistics & Census / MoI	National aggregate	Published-only	Unclear	Not determinable	—	https://www.who.int/publications/m/item/road-safety-lby-2023-country-profile	WHO placeholder pending portal.
160	Malaysia	UMIC	DOSM – Causes of death (ICD-10)	Mortality	Department of Statistics Malaysia (DOSM)	National aggregate	Open	Annual	Not determinable	—	https://www.dosm.gov.my/	Transport accidents identifiable via ICD coding.
161	Malaysia	UMIC	PDRM/MIROS – National crash statistics & MKJR/JKJR observatory	Police Crash	Royal Malaysia Police (PDRM) / MIROS / JPJ	National aggregate	Open	2000s–present	Early Recognition	2.5	https://www.miros.gov.my/	National crash stats via police; MIROS publishes yearbooks.
162	Maldives	UMIC	National road traffic statistics [reported by WHO/SEARO]	Police Crash	Maldives Police Service / MoT	National aggregate	Published-only	Unclear	Not determinable	—	https://www.who.int/southeastasia/health-topics/road-safety	WHO/SEARO placeholder.
163	Marshall Islands	UMIC	National road traffic statistics [reported by WHO/WPRO]	Police Crash	Economic Policy, Planning and Statistics Office / Police	National aggregate	Published-only	Unclear	Not determinable	—	https://www.who.int/westernpacific/health-topics/road-safety	WHO/WPRO placeholder.
164	Mauritius	UMIC	Causes of death (ICD-10)	Mortality	Statistics Mauritius / Ministry of Health	National aggregate	Open	Annual	Not determinable	—	https://statsmauritius.govmu.org/	Transport accidents identifiable via ICD codes.
165	Mauritius	UMIC	Statistics Mauritius – Road traffic accidents	Police Crash	Statistics Mauritius (source: Police)	National aggregate	Open	Annual	Not determinable	—	https://statsmauritius.govmu.org/	Includes casualties and vehicles involved.
166	Mexico	UMIC	INEGI – Defunciones por causas (ICD-10)	Mortality	INEGI / MoH	National aggregate	Open	1998–present	Early Recognition	2.5	https://www.inegi.org.mx/	Detailed mortality microdata; transport accidents identifiable.
167	Mexico	UMIC	Mexican National Trauma Registry [to verify]	Trauma Registry	Secretaría de Salud / Mexican trauma networks	National	Restricted	NA	Early Hospital Care & Rehabilitation	2	NA	Pilot national trauma registry initiative; requires confirmation.
168	Mexico	UMIC	SESNSP – Incidencia delictiva (traffic homicide subset) + CONAPRA Observatory	Police Crash	SESNSP / CONAPRA / SICT	National aggregate	Open	Ongoing	Not determinable	—	https://conapra.salud.gob.mx/	Crash and victim indicators via observatory; police sources vary.
169	Moldova (Republic of)	UMIC	BNS – Road traffic accidents (police-reported)	Police Crash	National Bureau of Statistics (BNS)	National aggregate	Open	Annual	Not determinable	—	https://statbank.statistica.md/en	Includes casualties and crashes; police administrative source.
170	Moldova (Republic of)	UMIC	Causes of death (ICD-10)	Mortality	BNS / Ministry of Health	National aggregate	Open	Annual	Not determinable	—	https://statbank.statistica.md/en	Transport accidents identifiable via ICD codes.
171	Mongolia	UMIC	NSO – Road traffic accidents	Police Crash	National Statistics Office of Mongolia	National aggregate	Open	Annual	Early Recognition	2.5	https://www.1212.mn/	National crash and casualty tables.
172	Montenegro	UMIC	MONSTAT – Road traffic accidents	Police Crash	Statistical Office of Montenegro (MONSTAT)	National aggregate	Open	Annual	Not determinable	—	https://www.monstat.org/eng/	Police administrative source.
173	Paraguay	UMIC	DGEEC – Road traffic accidents	Police Crash	Dirección General de Estadística, Encuestas y Censos (DGEEC)	National aggregate	Published-only	Annual	Not determinable	—	https://www.dgeec.gov.py/	Police administrative source.
174	Paraguay	UMIC	MoH – Mortality (ICD-10)	Mortality	MoH / DGEEC	National aggregate	Published-only	Annual	Not determinable	—	https://www.dgeec.gov.py/	Transport accidents identifiable.
175	Peru	UMIC	INEI – Accidentes de tránsito	Police Crash	Instituto Nacional de Estadística e Informática (INEI)	National aggregate	Published-only	Annual	Not determinable	—	https://www.inei.gob.pe/	Police administrative source.
176	Peru	UMIC	INEI – Causes of death (ICD-10)	Mortality	INEI / MoH	National aggregate	Published-only	Annual	Not determinable	—	https://www.inei.gob.pe/	Transport accidents identifiable.
177	Serbia	UMIC	SORS – Causes of death (ICD-10)	Mortality	SORS / Ministry of Health	National aggregate	Open	Annual	Not determinable	—	https://www.stat.gov.rs/en-us/	Transport accidents identifiable.
178	Serbia	UMIC	SORS – Road traffic accidents	Police Crash	Statistical Office of the Republic of Serbia (SORS)	National aggregate	Open	Annual	Not determinable	—	https://www.stat.gov.rs/en-us/	EU-harmonised indicators.
179	South Africa	UMIC	RTMC Crash Database (Road Traffic Management Corporation)	Police Crash	RTMC	National	Restricted	NA	Early Recognition	2.5	https://www.rtmc.co.za/	Primary national crash database with RTC injury/fatality counts.
180	South Africa	UMIC	RTMC – National crash statistics (eNaTIS)	Police Crash	Road Traffic Management Corporation (RTMC)	National aggregate	Published-only	Ongoing	Early Recognition	2.5	https://www.rtmc.co.za/	National crash stats; police inputs via SAPS.
181	South Africa	UMIC	South African National Trauma Registry (SANTR) [in development]	Trauma Registry	University of Cape Town / National Dept. of Health	National	Restricted	NA	Not determinable	—	NA	National trauma registry initiative in development; road injury will be a component.
182	South Africa	UMIC	Stats SA – Mortality and causes of death (ICD-10)	Mortality	Statistics South Africa / DoH	National aggregate	Open	Annual	Not determinable	—	https://www.statssa.gov.za/	Transport accidents identifiable.
183	Thailand	UMIC	Royal Thai Police / Ministry of Transport – Road accidents	Police Crash	Royal Thai Police / MOT / DDPM	National aggregate	Published-only	Annual	Early Recognition	2.5	https://www.mot.go.th/	National crash summaries and dashboards.
184	Thailand	UMIC	Vital Statistics – Causes of death (ICD-10)	Mortality	Ministry of Public Health / NSO	National aggregate	Open	Annual	Not determinable	—	https://www.nso.go.th/	Transport accidents identifiable.
185	Tonga	UMIC	National road traffic statistics [WHO/WPRO]	Police Crash	Tonga Statistics Department / Police	National aggregate	Published-only	Unclear	Not determinable	—	NA	WHO/WPRO placeholder.
186	Turkey	UMIC	Turkish National Trauma Registry [to verify]	Trauma Registry	Turkish Society of Trauma and Emergency Surgery	National	Restricted	NA	Early Hospital Care & Rehabilitation	2	NA	National trauma registry initiative; requires verification.
187	Turkmenistan	UMIC	National road traffic statistics [WHO/observatory]	Police Crash	National Stats Office / Police	National aggregate	Published-only	Unclear	Not determinable	—	NA	Primary portal not identified; WHO/observatory profile used.
188	Tuvalu	UMIC	National road traffic statistics [WHO/observatory]	Police Crash	National Stats Office / Police	National aggregate	Published-only	Unclear	Not determinable	—	NA	Primary portal not identified; WHO/observatory profile used.
189	Türkiye	UMIC	Causes of death (ICD-10)	Mortality	TURKSTAT / MoH	National aggregate	Open	Annual	Not determinable	—	https://data.tuik.gov.tr/	Transport accidents identifiable.
190	Türkiye	UMIC	TURKSTAT – Road traffic accidents	Police Crash	Turkish Statistical Institute (TURKSTAT)	National aggregate	Open	Annual	Not determinable	—	https://data.tuik.gov.tr/	EU-harmonised indicators.
191	Ukraine	UMIC	State Statistics Service – Road traffic accidents	Police Crash	State Statistics Service of Ukraine	National aggregate	Published-only	Annual	Not determinable	—	https://www.ukrstat.gov.ua/	Police administrative source.
192	Andorra	HIC	Police annual road accident statistics (Policia d’Andorra) [reported by media/WHO]	Police Crash	Policia d’Andorra	National aggregate	Published-only	Annual reports	Not determinable	—	https://data.who.int/countries/020	Media releases summarise annual police stats; locate official statistics page if available.
193	Antigua and Barbuda	HIC	National road traffic statistics [reported by WHO]	Police Crash	Royal Police Force of Antigua and Barbuda / Stats office	National aggregate	Published-only	Unclear	Not determinable	—	https://www.who.int/teams/social-determinants-of-health/safety-and-mobility/global-status-report-on-road-safety-2023	Primary data portal not yet identified; use WHO profile until located.
194	Australia	HIC	ARDD – Australian Road Deaths Database	Police Crash	BITRE (Australian Government)	National aggregate	Open	1989–present (monthly updates)	Not determinable	—	https://www.bitre.gov.au/statistics/safety/fatal_road_crash_database	National fatality census; linked to Road Safety Data Hub.
195	Australia	HIC	Australian Trauma Registry (ATR)	Trauma Registry	Australian Trauma Quality Improvement Program	National	Restricted	NA	Early Hospital Care & Rehabilitation	2	https://www.anztrauma.org/atr/	National trauma registry; includes road traffic injuries.
196	Australia	HIC	MUARC In-depth Crash Studies	In-Depth Crash Study	Monash University Accident Research Centre	National significance	Not in public domain	NA	Early Rescue	4	https://www.monash.edu/muarc	Nationally significant in-depth crash research database.
197	Austria	HIC	KFV In-depth Crash Studies	In-Depth Crash Study	Austrian Road Safety Board (KFV)	National significance	Not in public domain	NA	Early Rescue	4	https://www.kfv.at/	In-depth crash study programme.
198	Austria	HIC	Statistics Austria – Road traffic accidents	Police Crash	Statistik Austria	National aggregate	Open	1961–present (injury crashes)	Not determinable	—	https://www.statistik.at/en/statistics/tourism-and-transport/accidents/road-traffic-accidents	Annual publication and web tables; federal province breakdown; 30‑day definition applies per EU norms.
199	Austria	HIC	TraumaRegister Österreich (participating in TraumaRegister DGU®)	Trauma Registry	Österreichische Gesellschaft für Unfallchirurgie (ÖGU) / TraumaRegister ÖGU GmbH	National	Restricted	NA	Early Transport / Early Hospital Care & Rehabilitation	8	NA	Austrian national trauma registry; documented participation within DGU registry structure.
200	Bahrain	HIC	National road traffic statistics [reported by WHO]	Police Crash	Information & eGovernment Authority / Ministry of Interior	National aggregate	Published-only	Unclear	Not determinable	—	https://www.who.int/publications/m/item/road-safety-bhr-2023-country-profile	Use WHO 2023 country profile until primary national portal is identified.
201	Barbados	HIC	National road traffic statistics [reported by UNECE/WHO]	Police Crash	Royal Barbados Police Force / Barbados Statistical Service	National aggregate	Published-only	Unclear	Not determinable	—	https://unece.org/country-visit-barbados	Primary online crash portal not identified; use UNECE/WHO profiles until located.
202	Belgium	HIC	Causes of death – transport accidents (ICD-10 V01–V99)	Mortality	Statbel	National aggregate	Open	Annual series (latest 2022+)	Not determinable	—	https://statbel.fgov.be/en/themes/population/mortality-life-expectancy-and-causes-death/causes-death	Includes external causes; transport accidents identifiable via ICD-10 V01–V99.
203	Belgium	HIC	Statbel – Road accidents (police crash)	Police Crash	Statbel (Federal Public Service Economy)	National aggregate	Open	1960s–present (injury crashes)	Not determinable	—	https://statbel.fgov.be/en/themes/mobility/traffic/road-accidents	Open data complements official annual crash/casualty figures.
204	Brunei Darussalam	HIC	National road traffic statistics [reported by WHO]	Police Crash	Royal Brunei Police Force / JPKE	National aggregate	Published-only	Unclear	Not determinable	—	https://www.who.int/publications/m/item/road-safety-brn-2023-country-profile	Primary national crash portal not found; rely on WHO profile.
205	Bulgaria	HIC	NSI Bulgaria – Road Traffic Accidents (police-registered)	Police Crash	National Statistical Institute (NSI), source: Ministry of Interior	National aggregate	Open	Annual + monthly releases (e.g., 2024)	Not determinable	—	https://www.nsi.bg/en/publications/road-traffic-accidents-in-the-republic-of-bulgaria-2024-9274	Serious accidents and casualties registered by Ministry of Interior; long time series available.
206	Canada	HIC	Canadian National Trauma Registry (CNTR, DAD-based)	Trauma Registry	Canadian Institute for Health Information (CIHI)	National	Restricted	NA	Early Hospital Care & Rehabilitation	2	https://www.cihi.ca/en/trauma-emergency	National trauma data; includes RTCs; previously CNTR now integrated into DAD.
207	Canada	HIC	Canadian Vital Statistics – Death Database (CVSD)	Mortality	Statistics Canada	National aggregate	Open	1950–present	Not determinable	—	https://www23.statcan.gc.ca/imdb/p2SV.pl?Function=getSurvey&SDDS=3233	Cause of death coded by ICD; V01–V99 transport accidents identifiable.
208	Canada	HIC	NCDB – National Collision Database	Police Crash	Transport Canada	National aggregate	Open	1999–present (earlier provincial systems)	Early Recognition	2.5	https://wwwapps2.tc.gc.ca/saf-sec-sur/7/ncdb-bndc/p.aspx?l=en	All police-reported collisions compiled from provincial/territorial authorities.
209	Canada	HIC	Transport Canada In-depth Crash Investigation Program	In-Depth Crash Study	Transport Canada	National significance	Not in public domain	NA	Early Rescue	5.5	https://tc.canada.ca/en	In-depth crash investigation system, smaller scale but national in scope.
210	Chile	HIC	CONASET – Observatorio de Seguridad Vial	Police Crash / National Observatory	Comisión Nacional de Seguridad de Tránsito (CONASET), Ministry of Transport	National aggregate	Open	2000s–present	Early Hospital Care & Rehabilitation	2	https://www.conaset.cl/observatorio/	National road safety observatory; provides crash, injury and fatality statistics.
211	Chile	HIC	DEIS – Mortality Database (ICD-10)	Mortality	Departamento de Estadísticas e Información de Salud (DEIS), Ministry of Health	National aggregate	Open	Annual series	Not determinable	—	https://deis.minsal.cl/	Cause of death tables include transport accidents (ICD-10 V01–V99).
212	Costa Rica	HIC	COSEVI – Consejo de Seguridad Vial	Police Crash / National Observatory	COSEVI, Ministry of Public Works and Transport	National aggregate	Open	Ongoing	Early Hospital Care & Rehabilitation	2	https://www.csv.go.cr/	Publishes national road safety indicators, crash and casualty data.
213	Costa Rica	HIC	INEC – Mortality (ICD-coded)	Mortality	Instituto Nacional de Estadística y Censos (INEC)	National aggregate	Open	Annual	Not determinable	—	https://www.inec.cr/	Mortality by cause of death includes transport accidents (ICD-10 V01–V99).
214	Croatia	HIC	Croatian Bureau of Statistics – Road Traffic Accidents	Police Crash	Croatian Bureau of Statistics (CBS), source: Ministry of Interior	National aggregate	Open	Annual	Not determinable	—	https://podaci.dzs.hr/2021/en/28005	Annual road traffic accident statistics; official police source.
215	Cyprus	HIC	Cyprus Statistical Service (CYSTAT) – Road Traffic Accidents	Police Crash	CYSTAT, source: Police Headquarters	National aggregate	Open	Annual	Not determinable	—	https://www.cystat.gov.cy/en/Key-Statistics	National aggregates published annually; police source.
216	Czechia	HIC	CDV – Road Accidents Database	Police Crash	Centre for Transport Research (CDV), Czech Police	National aggregate	Open	Ongoing	Not determinable	—	https://nehody.cdv.cz/	National crash database maintained by CDV; open data available.
217	Denmark	HIC	Danish Trauma Registry (DTDB)	Trauma Registry	Danish Society for Trauma and Emergency Surgery	National	Restricted	NA	Not determinable	—	https://www.dst.dk/en/Statistik/emner/sundhed	National trauma registry including road traffic injuries.
218	Denmark	HIC	National Fire & Rescue incidents – RTC category [to verify national portal]	Fire & Rescue Incidents	Danish Emergency Management Agency (DEMA) / local brigades	National aggregate	Published-only	Unclear	Not determinable	—	NA	Include if a national incident reporting system with RTC category is confirmed; placeholder pending portal identification.
219	Denmark	HIC	Statistics Denmark – Causes of death (ICD-10, transport V01–V99 identifiable)	Mortality	Statistics Denmark	National aggregate	Open	Annual series	Not determinable	—	https://www.statbank.dk/en/FODC	Causes of death include external causes; transport accidents identifiable via ICD-10 V01–V99.
220	Denmark	HIC	Statistics Denmark – Road traffic accidents (police-reported)	Police Crash	Statistics Denmark (source: Danish National Police)	National aggregate	Open	Annual series (long time series)	Not determinable	—	https://www.statbank.dk/en/	National injury crash and casualty tables; 30‑day death definition per EU practice.
221	Estonia	HIC	Causes of Death Registry – Mortality (ICD-10; V01–V99)	Mortality	National Institute for Health Development (NIHD)	National aggregate	Open	Annual series	Not determinable	—	https://www.tai.ee/en	Cause-of-death tables include transport accidents via ICD coding.
222	Estonia	HIC	National EMS incident registry (RTC-coded)	EMS Incidents	Estonian Health Board / NIHD	National aggregate	Not in public domain	Ongoing	Not determinable	—	NA	National EMS incident system with RTC category; public portal not identified.
223	Estonia	HIC	Statistics Estonia – Traffic Accidents (police-reported)	Police Crash	Statistics Estonia (source: Estonian Police and Border Guard Board)	National aggregate	Open	Annual series	Not determinable	—	https://www.stat.ee/en	National aggregates published; Eurostat-harmonised indicators available.
224	Finland	HIC	Causes of death (ICD-10; V01–V99 transport accidents)	Mortality	Statistics Finland	National aggregate	Open	Annual series	Not determinable	—	https://www.stat.fi/til/ksyyt/index_en.html	ICD-coded causes of death; transport accidents identifiable.
225	Finland	HIC	Finnish Crash Data Institute (OTI) In-depth Studies	In-Depth Crash Study	Finnish Crash Data Institute (OTI)	National significance	Not in public domain	NA	Early Recognition	2	https://www.liikenneturva.fi/	National in-depth crash study database.
226	Finland	HIC	National EMS incident system (HILMO/prehospital component; RTC-coded)	EMS Incidents	Finnish Institute for Health and Welfare (THL)	National aggregate	Not in public domain	Ongoing	Not determinable	—	NA	National EMS data integrated within health care registers; RTC coded; published in summary form.
227	Finland	HIC	Statistics Finland – Road traffic accidents (police-reported)	Police Crash	Statistics Finland (Tilastokeskus)	National aggregate	Open	Long time series	Not determinable	—	https://www.stat.fi/	National accident and casualty series; EU 30‑day definition.
228	France	HIC	BAAC / ONISR – Accidentalité routière (police crash)	Police Crash	Observatoire National Interministériel de la Sécurité Routière (ONISR)	National aggregate	Open	1960s–present	Not determinable	—	https://www.onisr.securite-routiere.gouv.fr/	BAAC forms compiled nationally; annual reports and open data via data.gouv.
229	France	HIC	CépiDc-Inserm – Causes médicales de décès (ICD-10)	Mortality	Inserm (CépiDc)	National aggregate	Open	1979–present	Not determinable	—	https://www.cepidc.inserm.fr/	Transport accidents identifiable via ICD-10 V01–V99.
230	France	HIC	Rhône Registry (In-depth Crash Registry)	In-Depth Crash Study	Université Claude Bernard Lyon 1	Regional (national significance)	Restricted	NA	Early Rescue	6	http://www.ifsttar.fr/	Long-standing in-depth crash injury database with national relevance.
231	France	HIC	SAMU/SMUR – National EMS aggregation (112/15) (RTC-coded)	EMS Incidents	Ministry of Health / SAMU-Urgences de France	National aggregate	Not in public domain	Ongoing	Not determinable	—	NA	EMS incident data aggregated nationally; RTC identifiable; portal not public.
232	France	HIC	SDIS/Ministry of Interior – National Fire & Rescue incidents (RTC-coded)	Fire & Rescue Incidents	Ministère de l’Intérieur (DGSCGC) / SDIS	National aggregate	Not in public domain	Ongoing	Not determinable	—	NA	Departmental SDIS report to national aggregation; RTC categorised; public microdata not available.
233	France	HIC	Traumabase (French National Trauma Registry)	Trauma Registry	Société Française d’Anesthésie-Réanimation	National	Restricted	NA	Early Hospital Care & Rehabilitation	4	https://www.traumabase.eu/	National trauma registry; road traffic injury patients included.
234	Germany	HIC	Causes of death (ICD-10; V01–V99)	Mortality	Destatis / Federal Statistical Office	National aggregate	Open	Annual series	Not determinable	—	https://www.destatis.de/EN/Themes/Society-Environment/Health/Causes-Death/_node.html	ICD-coded transport accidents identifiable.
235	Germany	HIC	Destatis – Verkehrsunfälle (police-reported)	Police Crash	Statistisches Bundesamt (Destatis)	National aggregate	Open	Long time series	Not determinable	—	https://www.destatis.de/EN/Home/_node.html	National injury crashes; EU 30‑day definition.
236	Germany	HIC	Feuerwehrleitstellen/BMI – National Fire & Rescue aggregation (RTC-coded)	Fire & Rescue Incidents	Federal Ministry of the Interior / Länder fire services (aggregated)	National aggregate	Not in public domain	Ongoing	Not determinable	—	NA	Fire/Rescue incident data aggregated across Länder; RTC category; portal not public.
237	Germany	HIC	GIDAS – German In-Depth Accident Study	In-Depth Crash Study	BASt / UDV (Allianz Centre for Technology) / TU Dresden / Medizinische Hochschule Hannover	National	Restricted	1999–present	Early Rescue	6	https://www.gidas.org/	Nationally coordinated in-depth crash sample widely used for policy and research.
238	Germany	HIC	GIDAS – German In-Depth Accident Study	In-Depth Crash Study	BASt & TU Dresden (VUFO)	National significance	Restricted	NA	Early Rescue	6	https://www.gidas.org/	Nationally significant in-depth crash database; RAIDS-equivalent.
239	Germany	HIC	Rettungsdienst (EMS) – National aggregation (RTC-coded)	EMS Incidents	Federal/State health ministries (aggregated)	National aggregate	Not in public domain	Ongoing	Not determinable	—	NA	EMS data primarily managed at Länder level; national aggregation in federal health/civil protection reports.
240	Germany	HIC	TraumaRegister DGU® (German Trauma Society)	Trauma Registry	German Trauma Society (DGU)	National	Restricted	NA	Early Transport / Early Hospital Care & Rehabilitation	8	https://www.traumaregister-dgu.de/	National trauma registry with prehospital and hospital data elements.
241	Greece	HIC	Causes of death (ICD-10)	Mortality	ELSTAT / Ministry of Health	National aggregate	Open	Annual series	Not determinable	—	https://www.statistics.gr/en/statistics/pop	Transport accidents identifiable via ICD coding.
242	Greece	HIC	ELSTAT – Road traffic accidents (police-reported)	Police Crash	Hellenic Statistical Authority (ELSTAT)	National aggregate	Open	Long time series	Early Recognition	2.5	https://www.statistics.gr/en/home	National injury crashes and casualties; EU methods.
243	Guyana	HIC	National road traffic statistics [reported by PAHO/WHO]	Police Crash	Bureau of Statistics / Guyana Police Force	National aggregate	Published-only	Unclear	Not determinable	—	https://www.paho.org/en/topics/road-safety	Primary portal not identified; PAHO references used.
244	Hungary	HIC	Causes of death (ICD-10; V01–V99)	Mortality	KSH / Ministry of Interior	National aggregate	Open	Annual series	Not determinable	—	https://www.ksh.hu/stadat_annual_6_2	Transport accidents identifiable via ICD coding.
245	Hungary	HIC	KSH – Road traffic accidents (police-reported)	Police Crash	Hungarian Central Statistical Office (KSH)	National aggregate	Open	Long time series	Not determinable	—	https://www.ksh.hu/?lang=en	National injury crash and casualty series; EU 30‑day definition.
246	Iceland	HIC	Causes of death (ICD-10; V01–V99)	Mortality	Statistics Iceland	National aggregate	Open	Annual series	Not determinable	—	https://px.hagstofa.is/en/	Transport accidents identifiable via ICD coding.
247	Iceland	HIC	Statistics Iceland – Road traffic accidents (police-reported)	Police Crash	Statistics Iceland (Registers Iceland & Police source)	National aggregate	Open	Annual series	Not determinable	—	https://statice.is/	National crash/casualty tables published; EU/UNECE harmonisation.
248	Ireland	HIC	CSO – Vital statistics (ICD-10; transport accidents)	Mortality	Central Statistics Office (CSO)	National aggregate	Open	Annual series	Not determinable	—	https://www.cso.ie/	Cause of death tables with transport accidents identifiable.
249	Ireland	HIC	National Ambulance Service – Incident statistics (RTC-coded)	EMS Incidents	Health Service Executive (HSE) National Ambulance Service	National aggregate	Not in public domain	Ongoing	Not determinable	—	NA	National EMS incident aggregation; RTC category reported in summaries.
250	Ireland	HIC	National Directorate for Fire and Emergency Management – Incident stats	Fire & Rescue Incidents	Department of Housing, Local Government and Heritage	National aggregate	Open	Ongoing	Not determinable	—	https://www.gov.ie/	Annual fire/EMS incident stats with RTC category; microdata not open.
251	Ireland	HIC	RSA – Collision data (police-reported)	Police Crash	Road Safety Authority (RSA) / An Garda Síochána	National aggregate	Open	1996–present (varies)	Not determinable	—	https://www.rsa.ie/	National collision statistics and open data portal.
252	Isle of Man	HIC	DoI / Constabulary – Road safety statistics (police-reported)	Police Crash	Isle of Man Government (Department of Infrastructure)	National aggregate	Open	Annual series	Not determinable	—	https://www.gov.im/	Annual road safety/crash summaries; small population; nationally scoped.
253	Isle of Man	HIC	Mortality statistics – Causes of death (ICD-10)	Mortality	Isle of Man Government / Public Health	National aggregate	Published-only	Annual series	Not determinable	—	https://www.gov.im/	Cause of death tables; transport accidents identifiable.
254	Israel	HIC	CBS – Road accidents involving casualties (police-reported)	Police Crash	Israel Central Bureau of Statistics (CBS)	National aggregate	Open	Annual series	Not determinable	—	https://www.cbs.gov.il/EN/Pages/default.aspx	National police crash data; dashboards available.
255	Israel	HIC	Causes of death (ICD-10; transport accidents)	Mortality	CBS / Ministry of Health	National aggregate	Open	Annual	Not determinable	—	https://www.cbs.gov.il/en/subjects/Pages/Causes-of-Death.aspx	ICD-coded; transport accidents identifiable.
256	Israel	HIC	Israel Fire and Rescue Authority – Incident statistics (RTC/extrication)	Fire & Rescue Incidents	Israel Fire and Rescue Authority	National aggregate	Open	Ongoing	Not determinable	—	https://www.gov.il/en/departments/israel_fire_and_rescue_authority/govil-landing-page	Annual summaries include rescue/RTC categories.
257	Israel	HIC	Magen David Adom – National EMS incidents (RTC-coded)	EMS Incidents	MDA (national EMS)	National aggregate	Not in public domain	Ongoing	Not determinable	—	NA	National EMS incident registry; RTC coded; portal not public.
258	Italy	HIC	118 EMS – National aggregation (RTC-coded)	EMS Incidents	Ministero della Salute / regional 118 services (aggregated)	National aggregate	Not in public domain	Ongoing	Not determinable	—	NA	National EMS incident aggregation; RTC category present; portal not open.
259	Italy	HIC	ISTAT – Causes of death (ICD-10; V01–V99)	Mortality	ISTAT / Ministry of Health	National aggregate	Open	Annual series	Not determinable	—	https://www.istat.it/	Transport accidents identifiable via ICD codes.
260	Italy	HIC	ISTAT – Incidenti stradali con lesioni a persone (police-reported)	Police Crash	Istituto Nazionale di Statistica (ISTAT)	National aggregate	Open	1950s–present	Early Hospital Care & Rehabilitation	3	https://www.istat.it/	National injury crashes with casualties; EU 30‑day definition.
261	Italy	HIC	Italian National Trauma Registry (network) [to verify]	Trauma Registry	Italian trauma/critical care societies	National	Restricted	NA	Early Hospital Care & Rehabilitation	3	NA	National/consortial trauma registry initiative; requires confirmation of current operator and portal.
262	Italy	HIC	Vigili del Fuoco – Corpo Nazionale – Incident statistics (RTC/extrication)	Fire & Rescue Incidents	Ministry of the Interior – National Fire Corps	National aggregate	Open	Ongoing	Not determinable	—	https://www.vigilfuoco.it/	Annual incident statistics include road rescue categories.
263	Japan	HIC	FDMA – Fire and Disaster Management Agency – Emergency incidents (EMS & Fire)	EMS Incidents	FDMA (Ministry of Internal Affairs and Communications)	National aggregate	Open	2000s–present	Not determinable	—	https://www.fdma.go.jp/	Comprehensive national EMS & Fire incident statistics; RTC-coded categories available.
264	Japan	HIC	FDMA – Fire and Disaster Management Agency – Emergency incidents (EMS & Fire)	Fire & Rescue Incidents	FDMA (Ministry of Internal Affairs and Communications)	National aggregate	Open	2000s–present	Not determinable	—	https://www.fdma.go.jp/	Comprehensive national EMS & Fire incident statistics; RTC-coded categories available.
265	Japan	HIC	ITARDA / National Police Agency – Traffic accident statistics	Police Crash	Institute for Traffic Accident Research and Data Analysis (ITARDA) / NPA	National aggregate	Open	1970s–present	Not determinable	—	https://www.itarda.or.jp/en/	National crash statistics; detailed paid data available; open reports online.
266	Japan	HIC	ITARDA In-depth Crash Database	In-Depth Crash Study	Institute for Traffic Accident Research and Data Analysis (ITARDA)	National significance	Restricted	NA	Not determinable	—	https://www.itarda.or.jp/	Nationally significant in-depth crash investigation programme.
267	Japan	HIC	Japan Trauma Data Bank (JTDB)	Trauma Registry	Japanese Association for the Surgery of Trauma	National	Restricted	NA	Early Transport / Early Hospital Care & Rehabilitation	8	https://www.jast-hp.org/en/jtdb/	National trauma registry including road traffic injuries; prehospital and in-hospital variables.
268	Japan	HIC	Vital Statistics of Japan – Causes of death (ICD-10)	Mortality	Ministry of Health, Labour and Welfare (MHLW)	National aggregate	Open	Annual series	Not determinable	—	https://www.mhlw.go.jp/english/	ICD-coded transport accidents identifiable.
269	Jersey	HIC	Causes of death – Statistics Jersey (ICD-10)	Mortality	Statistics Jersey	National aggregate	Open	Annual series	Not determinable	—	https://www.gov.je/	Cause of death summaries include transport accidents.
270	Jersey	HIC	States of Jersey – Road safety/crime statistics (police-reported)	Police Crash	States of Jersey Police / Statistics Jersey	National aggregate	Open	Annual series	Not determinable	—	https://www.gov.je/	Small jurisdiction; annual road safety stats published.
271	Korea (Republic of)	HIC	KOSIS – Causes of death (ICD-10)	Mortality	Statistics Korea (KOSTAT) – KOSIS	National aggregate	Open	Annual series	Not determinable	—	https://kosis.kr/eng/	Transport accidents identifiable via ICD coding.
272	Korea (Republic of)	HIC	KoROAD / KNPA – Traffic accident statistics	Police Crash	Korea Road Traffic Authority (KoROAD) / Korean National Police Agency (KNPA)	National aggregate	Open	1970s–present	Not determinable	—	https://www.koroad.or.kr/	National crash statistics; detailed annuals.
273	Korea (Republic of)	HIC	National Emergency Medical Center (NEMC) – EMS registry	EMS Incidents	NEMC (Ministry of Health and Welfare)	National aggregate	Open	2006–present	Not determinable	—	https://www.nemc.or.kr/	National EMS patient registry; RTC mechanism captured.
274	Korea (Republic of)	HIC	National Fire Agency – Fire & EMS incident statistics (119)	EMS Incidents	National Fire Agency (NFA)	National aggregate	Open	2004–present	Not determinable	—	https://www.nfa.go.kr/	Comprehensive EMS & fire incident statistics; RTC-coded categories.
275	Korea (Republic of)	HIC	National Fire Agency – Fire & EMS incident statistics (119)	Fire & Rescue Incidents	National Fire Agency (NFA)	National aggregate	Open	2004–present	Not determinable	—	https://www.nfa.go.kr/	Comprehensive EMS & fire incident statistics; RTC-coded categories.
276	Kuwait	HIC	CSB – Traffic accidents (police-reported)	Police Crash	Central Statistical Bureau / Ministry of Interior	National aggregate	Open	Annual series	Early Recognition	2.5	https://www.csb.gov.kw/	National crash statistics; Arabic/English tables.
277	Kuwait	HIC	Fire Force – National Fire & Rescue incident statistics (RTC-coded)	Fire & Rescue Incidents	Kuwait Fire Force	National aggregate	Open	Ongoing	Early Recognition	2.5	https://kff.gov.kw/	Annual incident summaries include RTC/rescue categories.
278	Kuwait	HIC	MoH – Mortality (ICD-10; transport accidents)	Mortality	Ministry of Health / CSB	National aggregate	Open	Annual series	Early Recognition	2.5	https://www.moh.gov.kw/	Cause of death includes transport accidents.
279	Latvia	HIC	CSB – Causes of death (ICD-10; V01–V99)	Mortality	CSB / Centre for Disease Prevention	National aggregate	Open	Annual	Early Recognition	2.5	https://www.csb.gov.lv/en	Transport accidents identifiable via ICD coding.
280	Latvia	HIC	CSB – Road traffic accidents (police-reported)	Police Crash	Central Statistical Bureau (CSB)	National aggregate	Open	Long time series	Early Recognition	2.5	https://www.csb.gov.lv/en	EU‑harmonised indicators; 30‑day definition.
281	Liechtenstein	HIC	Amt für Statistik – Verkehrsunfälle (with Switzerland reporting)	Police Crash	Amt für Statistik Liechtenstein	National aggregate	Open	Annual	Not determinable	—	https://www.llv.li/	Small-state reporting; often harmonised with Swiss methodologies.
282	Lithuania	HIC	Causes of death (ICD-10)	Mortality	Statistics Lithuania / Institute of Hygiene	National aggregate	Open	Annual	Not determinable	—	https://osp.stat.gov.lt/en	Transport accidents identifiable via ICD codes.
283	Lithuania	HIC	Lithuania Trauma Registry (pilot)	Trauma Registry	NA	National	Restricted	NA	Not determinable	—	NA	NA
284	Lithuania	HIC	Lithuanian Road Traffic Accident In-depth Study Programme [to verify]	In-Depth Crash Study	Transport Research Institute	National significance	Not in public domain	NA	Not determinable	—	NA	Pilot in-depth crash study system; requires verification.
285	Lithuania	HIC	Statistics Lithuania – Road traffic accidents	Police Crash	Statistics Lithuania (Statistics Department)	National aggregate	Open	Long series	Not determinable	—	https://osp.stat.gov.lt/en	EU‑harmonised indicators.
286	Luxembourg	HIC	Causes of death (ICD-10)	Mortality	STATEC / Health Directorate	National aggregate	Open	Annual	Early Recognition	2.5	https://statistiques.public.lu/en	Transport accidents identifiable via ICD codes.
287	Luxembourg	HIC	STATEC – Accidents de la circulation routière	Police Crash	STATEC / Police Grand-Ducale	National aggregate	Open	Annual	Early Recognition	2.5	https://statistiques.public.lu/en	EU‑harmonised indicators; small population.
288	Malta	HIC	Causes of death (ICD-10)	Mortality	NSO Malta / Ministry of Health	National aggregate	Open	Annual	Early Recognition	2.5	https://nso.gov.mt/	Transport accidents identifiable via ICD codes.
289	Malta	HIC	NSO Malta – Road traffic accidents	Police Crash	National Statistics Office (NSO) Malta	National aggregate	Open	Annual	Early Recognition	2.5	https://nso.gov.mt/	EU‑harmonised indicators.
290	Monaco	HIC	IMSEE – Accidents de la circulation	Police Crash	Institut Monégasque de la Statistique et des Études Économiques (IMSEE)	National aggregate	Open	Annual	Not determinable	—	https://www.imsee.mc/	Small-state national reporting.
291	Netherlands	HIC	Dutch National Trauma Registry (Landelijk Netwerk Acute Zorg)	Trauma Registry	LNAZ (National Network for Acute Care)	National	Restricted	NA	Early Transport	8	https://www.lnaz.nl/	Comprehensive national trauma registry including RTC data.
292	Netherlands	HIC	SWOV In-depth Crash Studies	In-Depth Crash Study	SWOV Institute for Road Safety Research	National significance	Restricted	NA	Early Recognition	2.5	https://swov.nl/	In-depth crash study programme with national relevance.
293	Norway	HIC	Norwegian Trauma Registry (NTR)	Trauma Registry	Norwegian National Advisory Unit on Trauma	National	Restricted	NA	Early Transport / Early Hospital Care & Rehabilitation	8	https://nkt-traume.no/traumeregisteret/	National trauma registry with prehospital and hospital variables.
294	Oman	HIC	MoH – Mortality (ICD-10)	Mortality	Ministry of Health / NCSI	National aggregate	Open	Annual	Early Recognition	2.5	https://data.gov.om/	Transport accidents identifiable.
295	Oman	HIC	NCSI – Road traffic accidents	Police Crash	National Centre for Statistics & Information (NCSI)	National aggregate	Open	Annual	Early Recognition	2.5	https://data.gov.om/	National crash statistics.
296	Oman	HIC	Royal Oman Police – EMS/Fire incidents (RTC category)	EMS Incidents	Royal Oman Police / PACDA	National aggregate	Not in public domain	Ongoing	Early Recognition	2.5	NA	RTC-coded in incident records; not publicly released.
297	Oman	HIC	Royal Oman Police – EMS/Fire incidents (RTC category)	Fire & Rescue Incidents	Royal Oman Police / PACDA	National aggregate	Not in public domain	Ongoing	Early Recognition	2.5	NA	RTC-coded in incident records; not publicly released.
298	Palau	HIC	National road traffic statistics [WHO/WPRO]	Police Crash	Office of Planning & Statistics / Police	National aggregate	Published-only	Unclear	Not determinable	—	NA	WHO/WPRO placeholder.
299	Panama	HIC	INEC – Accidents de tránsito	Police Crash	Instituto Nacional de Estadística y Censo (INEC)	National aggregate	Published-only	Annual	Not determinable	—	https://www.inec.gob.pa/	Police administrative source.
300	Panama	HIC	MoH – Mortality (ICD-10)	Mortality	MoH / INEC	National aggregate	Published-only	Annual	Not determinable	—	https://www.inec.gob.pa/	Transport accidents identifiable.
301	Poland	HIC	Polish National Trauma Registry [to verify]	Trauma Registry	Polish Society of Emergency Medicine / Health Ministry	National	Restricted	NA	Early Hospital Care & Rehabilitation	2	NA	Pilot trauma registry initiative; requires verification of current status.
302	Poland	HIC	Statistics Poland (GUS) – Road traffic accidents	Police Crash	GUS	National aggregate	Open	Annual	Early Recognition	2.5	https://stat.gov.pl/	EU-harmonised indicators.
303	Poland	HIC	Statistics Poland – Causes of death (ICD-10)	Mortality	GUS / MoH	National aggregate	Open	Annual	Not determinable	—	https://stat.gov.pl/	Transport accidents identifiable.
304	Portugal	HIC	INE – Causes of death (ICD-10)	Mortality	INE / MoH	National aggregate	Open	Annual	Not determinable	—	https://www.ine.pt/	Transport accidents identifiable.
305	Portugal	HIC	INE – Road traffic accidents	Police Crash	Instituto Nacional de Estatística (INE)	National aggregate	Open	Annual	Not determinable	—	https://www.ine.pt/	EU-harmonised indicators.
306	Portugal	HIC	TraumaBase Portugal [to verify]	Trauma Registry	Portuguese Society of Surgery / Health Ministry	National	Restricted	NA	Early Hospital Care & Rehabilitation	3	NA	National trauma registry effort; to confirm scope and access.
307	Qatar	HIC	Civil Defence – Incident statistics (RTC/extrication)	Fire & Rescue Incidents	Ministry of Interior – Civil Defence	National aggregate	Published-only	Ongoing	Not determinable	—	NA	Annual summaries include RTC/extrication.
308	Qatar	HIC	MoPH – Mortality (ICD-10)	Mortality	Ministry of Public Health / PSA	National aggregate	Open	Annual	Not determinable	—	https://www.psa.gov.qa/	Transport accidents identifiable via ICD coding.
309	Qatar	HIC	PSA – Road traffic accidents	Police Crash	Planning and Statistics Authority (PSA)	National aggregate	Open	Annual	Not determinable	—	https://www.psa.gov.qa/	National crash and casualty tables.
310	Romania	HIC	INSSE – Causes of death (ICD-10)	Mortality	INSSE / Ministry of Health	National aggregate	Open	Annual	Early Recognition	2.5	https://insse.ro/	Transport accidents identifiable.
311	Romania	HIC	INSSE – Road traffic accidents (police-reported)	Police Crash	National Institute of Statistics (INSSE)	National aggregate	Open	Annual	Early Recognition	2.5	https://insse.ro/	EU-harmonised indicators.
312	Russian Federation	HIC	Rosstat / MVD – Road traffic accidents	Police Crash	Rosstat / Ministry of Internal Affairs	National aggregate	Published-only	Annual	Early Recognition	2.5	https://rosstat.gov.ru/	National crash tables.
313	Russian Federation	HIC	Rosstat – Causes of death (ICD-10)	Mortality	Rosstat	National aggregate	Open	Annual	Early Recognition	2.5	https://rosstat.gov.ru/	Transport accidents identifiable.
314	Saudi Arabia	HIC	GASTAT – Road traffic accidents	Police Crash	General Authority for Statistics (GASTAT)	National aggregate	Open	Annual	Not determinable	—	https://www.stats.gov.sa/	National crash tables.
315	Saudi Arabia	HIC	MoH – Mortality (ICD-10)	Mortality	Ministry of Health / GASTAT	National aggregate	Open	Annual	Not determinable	—	https://www.stats.gov.sa/	Transport accidents identifiable.
316	Seychelles	HIC	National road traffic statistics [WHO/AFRO]	Police Crash	National Bureau of Statistics / Police	National aggregate	Published-only	Unclear	Not determinable	—	NA	WHO/AFRO placeholder.
317	Singapore	HIC	Ministry of Health – Mortality (ICD-10)	Mortality	MOH / DOS	National aggregate	Open	Annual	Not determinable	—	https://www.moh.gov.sg/	Transport accidents identifiable.
318	Singapore	HIC	SCDF – Fire & EMS incidents (995)	EMS Incidents	Singapore Civil Defence Force	National aggregate	Open	2000s–present	Not determinable	—	https://www.scdf.gov.sg/	Incident statistics include RTC-coded categories.
319	Singapore	HIC	SCDF – Fire & EMS incidents (995)	Fire & Rescue Incidents	Singapore Civil Defence Force	National aggregate	Open	2000s–present	Not determinable	—	https://www.scdf.gov.sg/	Incident statistics include RTC-coded categories.
320	Singapore	HIC	Singapore Police Force – Road traffic situation	Police Crash	SPF	National aggregate	Open	Annual	Not determinable	—	https://www.police.gov.sg/	Annual 'Road Traffic Situation' reports.
321	Slovakia	HIC	SO SR – Causes of death (ICD-10)	Mortality	SO SR / MoH	National aggregate	Open	Annual	Not determinable	—	https://slovak.statistics.sk/	Transport accidents identifiable.
322	Slovakia	HIC	SO SR – Road traffic accidents	Police Crash	Statistical Office of the Slovak Republic	National aggregate	Open	Annual	Not determinable	—	https://slovak.statistics.sk/	EU-harmonised indicators.
323	Slovenia	HIC	SURS – Causes of death (ICD-10)	Mortality	SURS / NIJZ	National aggregate	Open	Annual	Not determinable	—	https://www.stat.si/	Transport accidents identifiable.
324	Slovenia	HIC	SURS – Road traffic accidents	Police Crash	Statistical Office of the Republic of Slovenia (SURS)	National aggregate	Open	Annual	Not determinable	—	https://www.stat.si/	EU-harmonised indicators.
325	South Korea	HIC	Korea In-depth Accident Study (KIDAS)	In-Depth Crash Study	KOTSA (Korea Transportation Safety Authority)	National significance	Restricted	NA	Not determinable	—	https://www.ts2020.kr/	National in-depth crash study programme.
326	South Korea	HIC	Korean Trauma Data Bank (KTDB)	Trauma Registry	Korean Society of Traumatology	National	Restricted	NA	Early Transport / Early Hospital Care & Rehabilitation	6	http://www.trauma.or.kr/	National trauma registry; includes road traffic injuries and prehospital variables.
327	Spain	HIC	DGT – Estadística de accidentes de tráfico (police-reported)	Police Crash	Dirección General de Tráfico (DGT), Ministerio del Interior	National aggregate	Open	1960s–present (series)	Early Recognition	2.5	https://www.dgt.es/	National crash and casualty statistics; 30‑day definition per EU practice.
328	Spain	HIC	INE – Causas de muerte (ICD-10; V01–V99)	Mortality	Instituto Nacional de Estadística (INE)	National aggregate	Open	Annual series	Not determinable	—	https://www.ine.es/	Cause-of-death tables include transport accidents via ICD-10 coding.
329	Spain	HIC	National EMS/Fire incident systems (112)	EMS Incidents	Regional services aggregated nationally	National aggregate	Not in public domain	Ongoing	Not determinable	—	NA	Spain’s 112 is regionally managed; national aggregation may exist in annual civil protection reports; portal not identified.
330	Spain	HIC	National EMS/Fire incident systems (112)	Fire & Rescue Incidents	Regional services aggregated nationally	National aggregate	Not in public domain	Ongoing	Not determinable	—	NA	Spain’s 112 is regionally managed; national aggregation may exist in annual civil protection reports; portal not identified.
331	Spain	HIC	Spanish In-depth Crash Investigation Programme (DGT/INSIA)	In-Depth Crash Study	DGT with INSIA-UPM	National significance	Restricted	NA	Early Recognition	2.5	https://www.dgt.es/	In-depth crash investigation system with national scope.
332	Spain	HIC	Spanish Trauma ICU Registry (RETRAUCI)	Trauma Registry	Spanish Society of Intensive Care Medicine	National	Restricted	NA	Early Hospital Care & Rehabilitation	3	https://retrauci.org/	National ICU trauma registry with road injury component.
333	Sweden	HIC	STRADA (Swedish Traffic Accident Data Acquisition)	Police Crash	Swedish Transport Agency	National	Restricted	NA	Early Recognition / Early Hospital Care & Rehabilitation	4	https://www.transportstyrelsen.se/	Comprehensive linked police + hospital dataset covering RTCs.
334	Sweden	HIC	STRADA (Swedish Traffic Accident Data Acquisition)	Health Database	Swedish Transport Agency	National	Restricted	NA	Early Recognition / Early Hospital Care & Rehabilitation	4	https://www.transportstyrelsen.se/	Comprehensive linked police + hospital dataset covering RTCs.
335	Sweden	HIC	Statistics Sweden – Causes of death (ICD-10)	Mortality	Statistics Sweden / National Board of Health and Welfare	National aggregate	Open	Annual	Not determinable	—	https://www.scb.se/	Transport accidents identifiable.
336	Sweden	HIC	Transportstyrelsen/Trafikverket – STRADA (police+hospital)	Injury Surveillance	Swedish Transport Agency / Transport Administration	National aggregate	Restricted	2003–present	Early Recognition / Early Hospital Care & Rehabilitation	4	https://www.transportstyrelsen.se/	STRADA integrates police and ED data; RTI module present.
337	Switzerland	HIC	FEDRO/FSO – Road traffic accidents	Police Crash	Federal Roads Office / Federal Statistical Office	National aggregate	Open	Annual	Early Recognition	2.5	https://www.bfs.admin.ch/	National crash statistics.
338	Switzerland	HIC	FSO – Causes of death (ICD-10)	Mortality	Federal Statistical Office	National aggregate	Open	Annual	Early Recognition	2.5	https://www.bfs.admin.ch/	Transport accidents identifiable.
339	Switzerland	HIC	Swiss Trauma Registry (STR)	Trauma Registry	Swiss Trauma Society	National	Restricted	NA	Early Hospital Care & Rehabilitation	3	https://www.swisstrauma.ch/	National trauma registry capturing RTC-related trauma cases.
340	Trinidad and Tobago	HIC	CSO – Road traffic accidents	Police Crash	Central Statistical Office	National aggregate	Published-only	Annual	Not determinable	—	https://cso.gov.tt/	Police administrative source.
341	Trinidad and Tobago	HIC	Registrar General – Mortality (ICD-10)	Mortality	Registrar General / CSO	National aggregate	Published-only	Annual	Not determinable	—	https://cso.gov.tt/	Transport accidents identifiable.
342	United Arab Emirates	HIC	MOHAP – Mortality (ICD-10)	Mortality	MOHAP / FCSC	National aggregate	Open	Annual	Not determinable	—	https://fcsc.gov.ae/	Transport accidents identifiable.
343	United Arab Emirates	HIC	MOI / FCSC – Road traffic accidents	Police Crash	Ministry of Interior / Federal Competitiveness & Statistics Centre	National aggregate	Open	Annual	Not determinable	—	https://fcsc.gov.ae/	National crash and casualty indicators.
344	United Kingdom	HIC	Department for Transport – STATS19 (GB)	Police Crash	DfT	National aggregate	Open	1979–present	Early Recognition	2.5	https://www.gov.uk/government/collections/road-accidents-and-safety-statistics	Police-reported injury collisions; GB coverage; NI separate.
345	United Kingdom	HIC	Home Office Fire & Rescue Statistics	EMS Incidents	Home Office	National	Open	NA	Early Rescue	3	https://www.gov.uk/government/collections/fire-statistics	National fire and rescue statistics, includes entrapment/extrication data.
346	United Kingdom	HIC	National Major Trauma Registry (formerly TARN)	Trauma Registry	University of Manchester / NHS partners	National	Restricted	NA	Early Transport / Early Hospital Care & Rehabilitation	8	https://www.tarn.ac.uk/	National trauma registry with RTC-specific cases included.
347	United Kingdom	HIC	Road Accident In-depth Studies (RAIDS)	In-Depth Crash Study	TRL / Department for Transport	National significance	Restricted	NA	Early Initial Care	16	https://www.ukras.org.uk/research/raids/	National in-depth crash study, RAIDS equivalent of GIDAS.
348	United States	HIC	CISS – Crash Investigation Sampling System (successor to NASS/CDS)	In-Depth Crash Study	NHTSA	National	Restricted	NA	Early Rescue	5.5	https://www.nhtsa.gov/crash-data-systems/crash-investigation-sampling-system-ciss	National in-depth crash study replacing NASS/CDS.
349	United States	HIC	CRSS – Crash Report Sampling System	Police Crash	NHTSA	National	Open	NA	Early Recognition	2	https://www.nhtsa.gov/research-data/crash-report-sampling-system-crss	Sampled crash data for all severities.
350	United States	HIC	FARS – Fatality Analysis Reporting System	Police Crash	NHTSA	National	Open	NA	Early Recognition	2.5	https://www.nhtsa.gov/research-data/fatality-analysis-reporting-system-fars	National fatal crash database.
351	United States	HIC	NTDB – National Trauma Data Bank	Trauma Registry	American College of Surgeons	National	Restricted	NA	Early Hospital Care & Rehabilitation	3	https://www.facs.org/quality-programs/trauma/quality/national-trauma-data-bank/	Largest US trauma registry; includes RTCs.
352	United States	HIC	National EMS Information System (NEMSIS)	EMS Incidents	NEMSIS TAC	National	Restricted	NA	Early Initial Care / Early Transport	7	https://nemsis.org/	National EMS database capturing RTC prehospital care and transport.
353	United States of America	HIC	NHTSA – FARS (fatalities) / CRSS (sample)	Police Crash	NHTSA	National aggregate	Open	1975–present; 2016–present	Early Recognition	3	https://www.nhtsa.gov/research-data/fatality-analysis-reporting-system-fars	National fatality census (FARS); CRSS for non-fatal.
354	Uruguay	HIC	UNASEV – National Road Safety Unit	Crash Database	UNASEV	National	Open	NA	Early Recognition	2.5	https://www.unasev.gub.uy/	National crash and injury statistics database.
355	Uruguay	HIC	UNASEV – Observatorio de Seguridad Vial	Police Crash	Unidad Nacional de Seguridad Vial (UNASEV)	National aggregate	Open	Ongoing	Early Recognition	2.5	https://www.gub.uy/unasev/	National crash indicators and reports.
356	Venezuela (Bolivarian Republic of)	NA	INE – Causes of death (ICD-10)	Mortality	INE / MoH	National aggregate	Published-only	Annual	Not determinable	—	http://www.ine.gov.ve/	Transport accidents identifiable.
357	Venezuela (Bolivarian Republic of)	NA	INE – Road traffic accidents	Police Crash	Instituto Nacional de Estadística (INE)	National aggregate	Published-only	Annual	Not determinable	—	http://www.ine.gov.ve/	Police administrative source.

## Sheet: S2 — RICS Sub-indicators
Supplementary Table S2: RICS sub-indicator coding for all identified datasets (1=Present, 0.5=Partial/Proxy, 0=Absent, U=Unverified)
No.	Country	Link 1: Early Recognition				Link 2: Early Rescue				Link 3: Early Initial Care				Link 4: Early Transport				Link 5: Early Hospital Care & Rehab
		C1_1 – Date/Time/Location	C1_2 – Notification	C1_3 – Bystander Detection	C1_4 – Survival Status	C2_1 – Entrapment	C2_2 – Fire/Rescue Attendance	C2_3 – Extrication Time	C2_4 – No. Rescued	C3_1 – Prehospital Physiology	C3_2 – Prehospital Interventions	C3_3 – Bystander Care	C3_4 – EMS Provider Type	C4_1 – Mode of Transport	C4_2 – Scene-to-Hospital Time	C4_3 – Receiving Hospital	C4_4 – Secondary Transfer	C5_1 – Hospital Admission	C5_2 – In-hospital Interventions	C5_3 – In-hospital Outcomes	C5_4 – Rehabilitation Referral
1	Afghanistan	U	U	U	U	U	U	U	U	U	U	U	U	U	U	U	U	U	U	U	U
2	Burkina Faso	U	U	U	U	U	U	U	U	U	U	U	U	U	U	U	U	U	U	U	U
3	Burundi	U	U	U	U	U	U	U	U	U	U	U	U	U	U	U	U	U	U	U	U
4	Central African Republic	U	U	U	U	U	U	U	U	U	U	U	U	U	U	U	U	U	U	U	U
5	Chad	U	U	U	U	U	U	U	U	U	U	U	U	U	U	U	U	U	U	U	U
6	Democratic Republic of the Congo	U	U	U	U	U	U	U	U	U	U	U	U	U	U	U	U	U	U	U	U
7	Eritrea	U	U	U	U	U	U	U	U	U	U	U	U	U	U	U	U	U	U	U	U
8	Ethiopia	U	U	U	U	U	U	U	U	U	U	U	U	U	U	U	U	U	U	U	U
9	Gambia	U	U	U	U	U	U	U	U	U	U	U	U	U	U	U	U	U	U	U	U
10	Guinea-Bissau	U	U	U	U	U	U	U	U	U	U	U	U	U	U	U	U	U	U	U	U
11	Korea (Democratic People's Republic of)	U	U	U	U	U	U	U	U	U	U	U	U	U	U	U	U	U	U	U	U
12	Liberia	U	U	U	U	U	U	U	U	U	U	U	U	U	U	U	U	U	U	U	U
13	Madagascar	U	U	U	U	U	U	U	U	U	U	U	U	U	U	U	U	U	U	U	U
14	Malawi	U	U	U	U	U	U	U	U	U	U	U	U	U	U	U	U	U	U	U	U
15	Mali	U	U	U	U	U	U	U	U	U	U	U	U	U	U	U	U	U	U	U	U
16	Mozambique	U	U	U	U	U	U	U	U	U	U	U	U	U	U	U	U	U	U	U	U
17	Rwanda	U	U	U	U	U	U	U	U	U	U	U	U	U	U	U	U	U	U	U	U
18	Rwanda	U	U	U	U	U	U	U	U	U	U	U	U	U	U	U	U	U	U	U	U
19	Sierra Leone	U	U	U	U	U	U	U	U	U	U	U	U	U	U	U	U	U	U	U	U
20	Sudan	U	U	U	U	U	U	U	U	U	U	U	U	U	U	U	U	U	U	U	U
21	Syrian Arab Republic	U	U	U	U	U	U	U	U	U	U	U	U	U	U	U	U	U	U	U	U
22	Togo	U	U	U	U	U	U	U	U	U	U	U	U	U	U	U	U	U	U	U	U
23	Uganda	U	U	U	U	U	U	U	U	U	U	U	U	U	U	U	U	U	U	U	U
24	Yemen	U	U	U	U	U	U	U	U	U	U	U	U	U	U	U	U	U	U	U	U
25	Angola	U	U	U	U	U	U	U	U	U	U	U	U	U	U	U	U	U	U	U	U
26	Bangladesh	U	U	U	U	U	U	U	U	U	U	U	U	U	U	U	U	U	U	U	U
27	Benin	U	U	U	U	U	U	U	U	U	U	U	U	U	U	U	U	U	U	U	U
28	Bhutan	U	U	U	U	U	U	U	U	U	U	U	U	U	U	U	U	U	U	U	U
29	Bolivia (Plurinational State of)	U	U	U	U	U	U	U	U	U	U	U	U	U	U	U	U	U	U	U	U
30	Cambodia	U	U	U	U	U	U	U	U	U	U	U	U	U	U	U	U	U	U	U	U
31	Cambodia	U	U	U	U	U	U	U	U	U	U	U	U	U	U	U	U	U	U	U	U
32	Cameroon	U	U	U	U	U	U	U	U	U	U	U	U	U	U	U	U	U	U	U	U
33	Comoros	U	U	U	U	U	U	U	U	U	U	U	U	U	U	U	U	U	U	U	U
34	Congo	U	U	U	U	U	U	U	U	U	U	U	U	U	U	U	U	U	U	U	U
35	Côte d’Ivoire	U	U	U	U	U	U	U	U	U	U	U	U	U	U	U	U	U	U	U	U
36	Djibouti	U	U	U	U	U	U	U	U	U	U	U	U	U	U	U	U	U	U	U	U
37	Egypt	U	U	U	U	U	U	U	U	U	U	U	U	U	U	U	U	U	U	U	U
38	Egypt	U	U	U	U	U	U	U	U	U	U	U	U	U	U	U	U	U	U	U	U
39	Egypt	U	U	U	U	U	U	U	U	U	U	U	U	U	U	U	U	U	U	U	U
40	Eswatini	U	U	U	U	U	U	U	U	U	U	U	U	U	U	U	U	U	U	U	U
41	Federated States of Micronesia	U	U	U	U	U	U	U	U	U	U	U	U	U	U	U	U	U	U	U	U
42	Ghana	U	U	U	U	U	U	U	U	U	U	U	U	U	U	U	U	U	U	U	U
43	Ghana	U	U	U	U	U	U	U	U	U	U	U	U	U	U	U	U	U	U	U	U
44	Guinea	U	U	U	U	U	U	U	U	U	U	U	U	U	U	U	U	U	U	U	U
45	Haiti	U	U	U	U	U	U	U	U	U	U	U	U	U	U	U	U	U	U	U	U
46	Honduras	U	U	U	U	U	U	U	U	U	U	U	U	U	U	U	U	U	U	U	U
47	Honduras	U	U	U	U	U	U	U	U	U	U	U	U	U	U	U	U	U	U	U	U
48	India	U	U	U	U	U	U	U	U	U	U	U	U	U	U	U	U	U	U	U	U
49	India	U	U	U	U	U	U	U	U	U	U	U	U	U	U	U	U	1	U	1	U
50	India	1	U	U	1	U	U	U	U	U	U	U	U	U	U	U	U	U	U	0.5	U
51	India	1	U	U	1	U	U	U	U	U	U	U	U	U	U	U	U	U	U	0.5	U
52	India	U	U	U	U	U	U	U	U	U	U	U	U	U	U	U	U	U	U	U	U
53	India	U	U	U	U	U	U	U	U	U	U	U	U	U	U	U	U	U	U	U	U
54	India	1	U	U	1	U	U	U	U	U	U	U	U	U	U	U	U	U	U	0.5	U
55	India	1	U	U	1	U	U	U	U	U	U	U	U	U	U	U	U	U	U	0.5	U
56	Jordan	1	U	U	1	U	U	U	U	U	U	U	U	U	U	U	U	U	U	0.5	U
57	Jordan	1	U	U	1	U	U	U	U	U	U	U	U	U	U	U	U	U	U	0.5	U
58	Jordan	1	U	U	1	U	U	U	U	U	U	U	U	U	U	U	U	U	U	0.5	U
59	Jordan	1	U	U	1	U	U	U	U	U	U	U	U	U	U	U	U	U	U	0.5	U
60	Kenya	1	U	U	1	U	U	U	U	U	U	U	U	U	U	U	U	U	U	0.5	U
61	Kenya	U	U	U	U	U	U	U	U	U	U	U	U	U	U	U	U	U	U	U	U
62	Kenya	U	U	U	U	U	U	U	U	U	U	U	U	U	U	U	U	U	U	U	U
63	Kenya	1	U	U	1	U	U	U	U	U	U	U	U	U	U	U	U	U	U	0.5	U
64	Kiribati	U	U	U	U	U	U	U	U	U	U	U	U	U	U	U	U	U	U	U	U
65	Kyrgyzstan	U	U	U	U	U	U	U	U	U	U	U	U	U	U	U	U	U	U	U	U
66	Kyrgyzstan	U	U	U	U	U	U	U	U	U	U	U	U	U	U	U	U	U	U	U	U
67	Lao People's Democratic Republic	U	U	U	U	U	U	U	U	U	U	U	U	U	U	U	U	U	U	U	U
68	Lebanon	1	U	U	1	U	U	U	U	U	U	U	U	U	U	U	U	U	U	U	U
69	Lesotho	U	U	U	U	U	U	U	U	U	U	U	U	U	U	U	U	U	U	U	U
70	Mauritania	U	U	U	U	U	U	U	U	U	U	U	U	U	U	U	U	U	U	U	U
71	Micronesia (Federated States of)	U	U	U	U	U	U	U	U	U	U	U	U	U	U	U	U	U	U	U	U
72	Morocco	1	U	U	1	U	U	U	U	U	U	U	U	U	U	U	U	U	U	0.5	U
73	Myanmar	U	U	U	U	U	U	U	U	U	U	U	U	U	U	U	U	U	U	U	U
74	Namibia	U	U	U	U	U	U	U	U	U	U	U	U	U	U	U	U	U	U	U	U
75	Namibia	U	U	U	U	U	U	U	U	U	U	U	U	U	U	U	U	U	U	U	U
76	Pakistan	U	U	U	U	U	U	U	U	U	U	U	U	U	U	U	U	U	U	U	U
77	Pakistan	U	U	U	U	U	U	U	U	U	U	U	U	U	U	U	U	U	U	U	U
78	Papua New Guinea	U	U	U	U	U	U	U	U	U	U	U	U	U	U	U	U	U	U	U	U
79	Philippines	U	U	U	U	U	U	U	U	U	U	U	U	U	U	U	U	U	U	U	U
80	Philippines	U	U	U	U	U	U	U	U	U	U	U	U	U	U	U	U	U	U	U	U
81	Philippines	U	U	U	U	U	U	U	U	U	U	U	U	U	U	U	U	U	U	U	U
82	Senegal	U	U	U	U	U	U	U	U	U	U	U	U	U	U	U	U	U	U	U	U
83	Sri Lanka	U	U	U	U	U	U	U	U	U	U	U	U	U	U	U	U	U	U	U	U
84	Sri Lanka	U	U	U	U	U	U	U	U	U	U	U	U	U	U	U	U	U	U	U	U
85	State of Palestine	U	U	U	U	U	U	U	U	U	U	U	U	U	U	U	U	U	U	U	U
86	State of Palestine	U	U	U	U	U	U	U	U	U	U	U	U	U	U	U	U	U	U	U	U
87	Tajikistan	U	U	U	U	U	U	U	U	U	U	U	U	U	U	U	U	U	U	U	U
88	Tanzania, United Republic of	U	U	U	U	U	U	U	U	U	U	U	U	U	U	U	U	U	U	U	U
89	Timor-Leste	U	U	U	U	U	U	U	U	U	U	U	U	U	U	U	U	U	U	U	U
90	Tunisia	U	U	U	U	U	U	U	U	U	U	U	U	U	U	U	U	U	U	U	U
91	Uzbekistan	1	U	U	1	U	U	U	U	U	U	U	U	U	U	U	U	U	U	0.5	U
92	Vanuatu	U	U	U	U	U	U	U	U	U	U	U	U	U	U	U	U	U	U	U	U
93	Viet Nam	U	U	U	U	U	U	U	U	U	U	U	U	U	U	U	U	U	U	U	U
94	Viet Nam	U	U	U	U	U	U	U	U	U	U	U	U	U	U	U	U	U	U	U	U
95	Vietnam	1	U	U	1	U	U	U	U	U	U	U	U	U	U	U	U	U	U	0.5	U
96	Vietnam	1	U	U	1	U	U	U	U	U	U	U	U	U	U	U	U	U	U	0.5	U
97	Zambia	1	U	U	1	U	U	U	U	U	U	U	U	U	U	U	U	U	U	0.5	U
98	Zambia	1	U	U	1	U	U	U	U	U	U	U	U	U	U	U	U	U	U	0.5	U
99	Zambia	1	U	U	1	U	U	U	U	U	U	U	U	U	U	U	U	U	U	0.5	U
100	Zambia	1	U	U	1	U	U	U	U	U	U	U	U	U	U	U	U	U	U	0.5	U
101	Zimbabwe	1	U	U	1	U	U	U	U	U	U	U	U	U	U	U	U	U	U	0.5	U
102	Zimbabwe	1	U	U	1	U	U	U	U	U	U	U	U	U	U	U	U	U	U	0.5	U
103	Zimbabwe	1	U	U	1	U	U	U	U	U	U	U	U	U	U	U	U	U	U	0.5	U
104	Zimbabwe	1	U	U	1	U	U	U	U	U	U	U	U	U	U	U	U	U	U	0.5	U
105	Albania	U	U	U	U	U	U	U	U	U	U	U	U	U	U	U	U	U	U	U	U
106	Algeria	U	U	U	U	U	U	U	U	U	U	U	U	U	U	U	U	U	U	U	U
107	Argentina	U	U	U	U	U	U	U	U	U	U	U	U	U	U	U	U	U	U	U	U
108	Armenia	U	U	U	U	U	U	U	U	U	U	U	U	U	U	U	U	U	U	U	U
109	Azerbaijan	U	U	U	U	U	U	U	U	U	U	U	U	U	U	U	U	U	U	U	U
110	Belarus	U	U	U	U	U	U	U	U	U	U	U	U	U	U	U	U	U	U	U	U
111	Belize	U	U	U	U	U	U	U	U	U	U	U	U	U	U	U	U	U	U	U	U
112	Bosnia and Herzegovina	U	U	U	U	U	U	U	U	U	U	U	U	U	U	U	U	U	U	U	U
113	Botswana	U	U	U	U	U	U	U	U	U	U	U	U	U	U	U	U	U	U	U	U
114	Botswana	U	U	U	U	U	U	U	U	U	U	U	U	U	U	U	U	U	U	U	U
115	Brazil	U	U	U	U	U	U	U	U	U	U	U	U	U	U	U	U	U	U	U	U
116	Brazil	U	U	U	U	U	U	U	U	U	U	U	U	U	U	U	U	U	U	U	U
117	Brazil	U	U	U	U	U	U	U	U	U	U	U	U	U	U	U	U	1	U	1	U
118	Cabo Verde	U	U	U	U	U	U	U	U	U	U	U	U	U	U	U	U	U	U	U	U
119	China	U	U	U	U	U	U	U	U	U	U	U	U	U	U	U	U	U	U	U	U
120	China	U	U	U	U	U	U	U	U	U	U	U	U	U	U	U	U	U	U	U	U
121	Colombia	U	U	U	U	U	U	U	U	U	U	U	U	U	U	U	U	1	U	1	U
122	Colombia	U	U	U	U	U	U	U	U	U	U	U	U	U	U	U	U	U	U	U	U
123	Cuba	U	U	U	U	U	U	U	U	U	U	U	U	U	U	U	U	U	U	U	U
124	Dominica	U	U	U	U	U	U	U	U	U	U	U	U	U	U	U	U	U	U	U	U
125	Dominican Republic	U	U	U	U	U	U	U	U	U	U	U	U	U	U	U	U	U	U	U	U
126	Dominican Republic	U	U	U	U	U	U	U	U	U	U	U	U	U	U	U	U	U	U	U	U
127	Ecuador	U	U	U	U	U	U	U	U	U	U	U	U	U	U	U	U	U	U	U	U
128	Ecuador	U	U	U	U	U	U	U	U	U	U	U	U	U	U	U	U	U	U	U	U
129	Ecuador	U	U	U	U	U	U	U	U	U	U	U	U	U	U	U	U	U	U	U	U
130	Ecuador	U	U	U	U	U	U	U	U	U	U	U	U	U	U	U	U	U	U	U	U
131	El Salvador	U	U	U	U	U	U	U	U	U	U	U	U	U	U	U	U	U	U	U	U
132	El Salvador	U	U	U	U	U	U	U	U	U	U	U	U	U	U	U	U	U	U	U	U
133	El Salvador	U	U	U	U	U	U	U	U	U	U	U	U	U	U	U	U	U	U	U	U
134	Equatorial Guinea	U	U	U	U	U	U	U	U	U	U	U	U	U	U	U	U	U	U	U	U
135	Fiji	U	U	U	U	U	U	U	U	U	U	U	U	U	U	U	U	U	U	U	U
136	Gabon	U	U	U	U	U	U	U	U	U	U	U	U	U	U	U	U	U	U	U	U
137	Georgia	U	U	U	U	U	U	U	U	U	U	U	U	U	U	U	U	U	U	U	U
138	Georgia	U	U	U	U	U	U	U	U	U	U	U	U	U	U	U	U	U	U	U	U
139	Grenada	U	U	U	U	U	U	U	U	U	U	U	U	U	U	U	U	U	U	U	U
140	Guatemala	U	U	U	U	U	U	U	U	U	U	U	U	U	U	U	U	U	U	U	U
141	Guatemala	U	U	U	U	U	U	U	U	U	U	U	U	U	U	U	U	U	U	U	U
142	Indonesia	U	U	U	U	U	U	U	U	U	U	U	U	U	U	U	U	U	U	U	U
143	Indonesia	U	U	U	U	U	U	U	U	U	U	U	U	U	U	U	U	U	U	U	U
144	Indonesia	U	U	U	U	U	U	U	U	U	U	U	U	U	U	U	U	U	U	U	U
145	Indonesia	U	U	U	U	U	U	U	U	U	U	U	U	U	U	U	U	U	U	U	U
146	Iran (Islamic Republic of)	U	U	U	U	U	U	U	U	U	U	U	U	U	U	U	U	U	U	U	U
147	Iran (Islamic Republic of)	U	U	U	U	U	U	U	U	U	U	U	U	U	U	U	U	U	U	U	U
148	Iran (Islamic Republic of)	U	U	U	U	U	U	U	U	U	U	U	U	U	U	U	U	U	U	U	U
149	Iran (Islamic Republic of)	U	U	U	U	U	U	U	U	U	U	U	U	U	U	U	U	U	U	U	U
150	Iraq	U	U	U	U	U	U	U	U	U	U	U	U	U	U	U	U	U	U	U	U
151	Jamaica	U	U	U	U	U	U	U	U	U	U	U	U	U	U	U	U	U	U	U	U
152	Jamaica	U	U	U	U	U	U	U	U	U	U	U	U	U	U	U	U	U	U	U	U
153	Jamaica	U	U	U	U	U	U	U	U	U	U	U	U	U	U	U	U	U	U	U	U
154	Jamaica	U	U	U	U	U	U	U	U	U	U	U	U	U	U	U	U	U	U	U	U
155	Kazakhstan	U	U	U	U	U	U	U	U	U	U	U	U	U	U	U	U	U	U	U	U
156	Kazakhstan	U	U	U	U	U	U	U	U	U	U	U	U	U	U	U	U	U	U	U	U
157	Kosovo	U	U	U	U	U	U	U	U	U	U	U	U	U	U	U	U	U	U	U	U
158	Kosovo	U	U	U	U	U	U	U	U	U	U	U	U	U	U	U	U	U	U	U	U
159	Libya	U	U	U	U	U	U	U	U	U	U	U	U	U	U	U	U	U	U	U	U
160	Malaysia	U	U	U	U	U	U	U	U	U	U	U	U	U	U	U	U	U	U	U	U
161	Malaysia	1	U	U	1	U	U	U	U	U	U	U	U	U	U	U	U	U	U	0.5	U
162	Maldives	U	U	U	U	U	U	U	U	U	U	U	U	U	U	U	U	U	U	U	U
163	Marshall Islands	U	U	U	U	U	U	U	U	U	U	U	U	U	U	U	U	U	U	U	U
164	Mauritius	U	U	U	U	U	U	U	U	U	U	U	U	U	U	U	U	U	U	U	U
165	Mauritius	U	U	U	U	U	U	U	U	U	U	U	U	U	U	U	U	U	U	U	U
166	Mexico	1	U	U	1	U	U	U	U	U	U	U	U	U	U	U	U	U	U	0.5	U
167	Mexico	U	U	U	U	U	U	U	U	U	U	U	U	U	U	U	U	1	U	1	U
168	Mexico	U	U	U	U	U	U	U	U	U	U	U	U	U	U	U	U	U	U	U	U
169	Moldova (Republic of)	U	U	U	U	U	U	U	U	U	U	U	U	U	U	U	U	U	U	U	U
170	Moldova (Republic of)	U	U	U	U	U	U	U	U	U	U	U	U	U	U	U	U	U	U	U	U
171	Mongolia	1	U	U	1	U	U	U	U	U	U	U	U	U	U	U	U	U	U	0.5	U
172	Montenegro	U	U	U	U	U	U	U	U	U	U	U	U	U	U	U	U	U	U	U	U
173	Paraguay	U	U	U	U	U	U	U	U	U	U	U	U	U	U	U	U	U	U	U	U
174	Paraguay	U	U	U	U	U	U	U	U	U	U	U	U	U	U	U	U	U	U	U	U
175	Peru	U	U	U	U	U	U	U	U	U	U	U	U	U	U	U	U	U	U	U	U
176	Peru	U	U	U	U	U	U	U	U	U	U	U	U	U	U	U	U	U	U	U	U
177	Serbia	U	U	U	U	U	U	U	U	U	U	U	U	U	U	U	U	U	U	U	U
178	Serbia	U	U	U	U	U	U	U	U	U	U	U	U	U	U	U	U	U	U	U	U
179	South Africa	1	U	U	1	U	U	U	U	U	U	U	U	U	U	U	U	U	U	0.5	U
180	South Africa	1	U	U	1	U	U	U	U	U	U	U	U	U	U	U	U	U	U	0.5	U
181	South Africa	U	U	U	U	U	U	U	U	U	U	U	U	U	U	U	U	U	U	U	U
182	South Africa	U	U	U	U	U	U	U	U	U	U	U	U	U	U	U	U	U	U	U	U
183	Thailand	1	U	U	1	U	U	U	U	U	U	U	U	U	U	U	U	U	U	0.5	U
184	Thailand	U	U	U	U	U	U	U	U	U	U	U	U	U	U	U	U	U	U	U	U
185	Tonga	U	U	U	U	U	U	U	U	U	U	U	U	U	U	U	U	U	U	U	U
186	Turkey	U	U	U	U	U	U	U	U	U	U	U	U	U	U	U	U	1	U	1	U
187	Turkmenistan	U	U	U	U	U	U	U	U	U	U	U	U	U	U	U	U	U	U	U	U
188	Tuvalu	U	U	U	U	U	U	U	U	U	U	U	U	U	U	U	U	U	U	U	U
189	Türkiye	U	U	U	U	U	U	U	U	U	U	U	U	U	U	U	U	U	U	U	U
190	Türkiye	U	U	U	U	U	U	U	U	U	U	U	U	U	U	U	U	U	U	U	U
191	Ukraine	U	U	U	U	U	U	U	U	U	U	U	U	U	U	U	U	U	U	U	U
192	Andorra	U	U	U	U	U	U	U	U	U	U	U	U	U	U	U	U	U	U	U	U
193	Antigua and Barbuda	U	U	U	U	U	U	U	U	U	U	U	U	U	U	U	U	U	U	U	U
194	Australia	U	U	U	U	U	U	U	U	U	U	U	U	U	U	U	U	U	U	U	U
195	Australia	U	U	U	U	U	U	U	U	U	U	U	U	U	U	U	U	1	U	1	U
196	Australia	1	U	U	U	1	1	1	U	U	U	U	U	U	U	U	U	U	U	U	U
197	Austria	1	U	U	U	1	1	1	U	U	U	U	U	U	U	U	U	U	U	U	U
198	Austria	U	U	U	U	U	U	U	U	U	U	U	U	U	U	U	U	U	U	U	U
199	Austria	1	U	U	U	U	U	U	U	1	U	U	U	1	1	1	U	1	1	1	U
200	Bahrain	U	U	U	U	U	U	U	U	U	U	U	U	U	U	U	U	U	U	U	U
201	Barbados	U	U	U	U	U	U	U	U	U	U	U	U	U	U	U	U	U	U	U	U
202	Belgium	U	U	U	U	U	U	U	U	U	U	U	U	U	U	U	U	U	U	U	U
203	Belgium	U	U	U	U	U	U	U	U	U	U	U	U	U	U	U	U	U	U	U	U
204	Brunei Darussalam	U	U	U	U	U	U	U	U	U	U	U	U	U	U	U	U	U	U	U	U
205	Bulgaria	U	U	U	U	U	U	U	U	U	U	U	U	U	U	U	U	U	U	U	U
206	Canada	U	U	U	U	U	U	U	U	U	U	U	U	U	U	U	U	1	U	1	U
207	Canada	U	U	U	U	U	U	U	U	U	U	U	U	U	U	U	U	U	U	U	U
208	Canada	1	U	U	1	U	U	U	U	U	U	U	U	U	U	U	U	U	U	0.5	U
209	Canada	1	U	U	1	1	1	1	U	U	U	U	U	U	U	U	U	U	U	0.5	U
210	Chile	U	U	U	U	U	U	U	U	U	U	U	U	U	U	U	U	1	U	1	U
211	Chile	U	U	U	U	U	U	U	U	U	U	U	U	U	U	U	U	U	U	U	U
212	Costa Rica	U	U	U	U	U	U	U	U	U	U	U	U	U	U	U	U	1	U	1	U
213	Costa Rica	U	U	U	U	U	U	U	U	U	U	U	U	U	U	U	U	U	U	U	U
214	Croatia	U	U	U	U	U	U	U	U	U	U	U	U	U	U	U	U	U	U	U	U
215	Cyprus	U	U	U	U	U	U	U	U	U	U	U	U	U	U	U	U	U	U	U	U
216	Czechia	U	U	U	U	U	U	U	U	U	U	U	U	U	U	U	U	U	U	U	U
217	Denmark	U	U	U	U	U	U	U	U	U	U	U	U	U	U	U	U	U	U	U	U
218	Denmark	U	U	U	U	U	U	U	U	U	U	U	U	U	U	U	U	U	U	U	U
219	Denmark	U	U	U	U	U	U	U	U	U	U	U	U	U	U	U	U	U	U	U	U
220	Denmark	U	U	U	U	U	U	U	U	U	U	U	U	U	U	U	U	U	U	U	U
221	Estonia	U	U	U	U	U	U	U	U	U	U	U	U	U	U	U	U	U	U	U	U
222	Estonia	U	U	U	U	U	U	U	U	U	U	U	U	U	U	U	U	U	U	U	U
223	Estonia	U	U	U	U	U	U	U	U	U	U	U	U	U	U	U	U	U	U	U	U
224	Finland	U	U	U	U	U	U	U	U	U	U	U	U	U	U	U	U	U	U	U	U
225	Finland	1	U	U	1	U	U	U	U	U	U	U	U	U	U	U	U	U	U	U	U
226	Finland	U	U	U	U	U	U	U	U	U	U	U	U	U	U	U	U	U	U	U	U
227	Finland	U	U	U	U	U	U	U	U	U	U	U	U	U	U	U	U	U	U	U	U
228	France	U	U	U	U	U	U	U	U	U	U	U	U	U	U	U	U	U	U	U	U
229	France	U	U	U	U	U	U	U	U	U	U	U	U	U	U	U	U	U	U	U	U
230	France	1	U	U	1	1	1	1	U	U	U	U	U	U	U	U	U	U	U	1	U
231	France	U	U	U	U	U	U	U	U	U	U	U	U	U	U	U	U	U	U	U	U
232	France	U	U	U	U	U	U	U	U	U	U	U	U	U	U	U	U	U	U	U	U
233	France	U	U	U	U	U	U	U	U	U	U	U	U	U	1	U	U	1	1	1	U
234	Germany	U	U	U	U	U	U	U	U	U	U	U	U	U	U	U	U	U	U	U	U
235	Germany	U	U	U	U	U	U	U	U	U	U	U	U	U	U	U	U	U	U	U	U
236	Germany	U	U	U	U	U	U	U	U	U	U	U	U	U	U	U	U	U	U	U	U
237	Germany	1	U	U	1	1	1	1	U	U	U	U	U	U	U	U	U	U	U	1	U
238	Germany	1	U	U	1	1	1	1	U	U	U	U	U	U	U	U	U	U	U	1	U
239	Germany	U	U	U	U	U	U	U	U	U	U	U	U	U	U	U	U	U	U	U	U
240	Germany	1	U	U	U	U	U	U	U	1	U	U	U	1	1	1	U	1	1	1	U
241	Greece	U	U	U	U	U	U	U	U	U	U	U	U	U	U	U	U	U	U	U	U
242	Greece	1	U	U	1	U	U	U	U	U	U	U	U	U	U	U	U	U	U	0.5	U
243	Guyana	U	U	U	U	U	U	U	U	U	U	U	U	U	U	U	U	U	U	U	U
244	Hungary	U	U	U	U	U	U	U	U	U	U	U	U	U	U	U	U	U	U	U	U
245	Hungary	U	U	U	U	U	U	U	U	U	U	U	U	U	U	U	U	U	U	U	U
246	Iceland	U	U	U	U	U	U	U	U	U	U	U	U	U	U	U	U	U	U	U	U
247	Iceland	U	U	U	U	U	U	U	U	U	U	U	U	U	U	U	U	U	U	U	U
248	Ireland	U	U	U	U	U	U	U	U	U	U	U	U	U	U	U	U	U	U	U	U
249	Ireland	U	U	U	U	U	U	U	U	U	U	U	U	U	U	U	U	U	U	U	U
250	Ireland	U	U	U	U	U	U	U	U	U	U	U	U	U	U	U	U	U	U	U	U
251	Ireland	U	U	U	U	U	U	U	U	U	U	U	U	U	U	U	U	U	U	U	U
252	Isle of Man	U	U	U	U	U	U	U	U	U	U	U	U	U	U	U	U	U	U	U	U
253	Isle of Man	U	U	U	U	U	U	U	U	U	U	U	U	U	U	U	U	U	U	U	U
254	Israel	U	U	U	U	U	U	U	U	U	U	U	U	U	U	U	U	U	U	U	U
255	Israel	U	U	U	U	U	U	U	U	U	U	U	U	U	U	U	U	U	U	U	U
256	Israel	U	U	U	U	U	U	U	U	U	U	U	U	U	U	U	U	U	U	U	U
257	Israel	U	U	U	U	U	U	U	U	U	U	U	U	U	U	U	U	U	U	U	U
258	Italy	U	U	U	U	U	U	U	U	U	U	U	U	U	U	U	U	U	U	U	U
259	Italy	U	U	U	U	U	U	U	U	U	U	U	U	U	U	U	U	U	U	U	U
260	Italy	1	U	U	U	U	U	U	U	U	U	U	U	U	U	U	U	1	U	1	U
261	Italy	U	U	U	U	U	U	U	U	U	U	U	U	U	U	U	U	1	1	1	U
262	Italy	U	U	U	U	U	U	U	U	U	U	U	U	U	U	U	U	U	U	U	U
263	Japan	U	U	U	U	U	U	U	U	U	U	U	U	U	U	U	U	U	U	U	U
264	Japan	U	U	U	U	U	U	U	U	U	U	U	U	U	U	U	U	U	U	U	U
265	Japan	U	U	U	U	U	U	U	U	U	U	U	U	U	U	U	U	U	U	U	U
266	Japan	U	U	U	U	U	U	U	U	U	U	U	U	U	U	U	U	U	U	U	U
267	Japan	U	U	U	U	U	U	U	U	1	1	U	U	1	1	1	U	1	1	1	U
268	Japan	U	U	U	U	U	U	U	U	U	U	U	U	U	U	U	U	U	U	U	U
269	Jersey	U	U	U	U	U	U	U	U	U	U	U	U	U	U	U	U	U	U	U	U
270	Jersey	U	U	U	U	U	U	U	U	U	U	U	U	U	U	U	U	U	U	U	U
271	Korea (Republic of)	U	U	U	U	U	U	U	U	U	U	U	U	U	U	U	U	U	U	U	U
272	Korea (Republic of)	U	U	U	U	U	U	U	U	U	U	U	U	U	U	U	U	U	U	U	U
273	Korea (Republic of)	U	U	U	U	U	U	U	U	U	U	U	U	U	U	U	U	U	U	U	U
274	Korea (Republic of)	U	U	U	U	U	U	U	U	U	U	U	U	U	U	U	U	U	U	U	U
275	Korea (Republic of)	U	U	U	U	U	U	U	U	U	U	U	U	U	U	U	U	U	U	U	U
276	Kuwait	1	U	U	1	U	U	U	U	U	U	U	U	U	U	U	U	U	U	0.5	U
277	Kuwait	1	U	U	1	U	U	U	U	U	U	U	U	U	U	U	U	U	U	0.5	U
278	Kuwait	1	U	U	1	U	U	U	U	U	U	U	U	U	U	U	U	U	U	0.5	U
279	Latvia	1	U	U	1	U	U	U	U	U	U	U	U	U	U	U	U	U	U	0.5	U
280	Latvia	1	U	U	1	U	U	U	U	U	U	U	U	U	U	U	U	U	U	0.5	U
281	Liechtenstein	U	U	U	U	U	U	U	U	U	U	U	U	U	U	U	U	U	U	U	U
282	Lithuania	U	U	U	U	U	U	U	U	U	U	U	U	U	U	U	U	U	U	U	U
283	Lithuania	U	U	U	U	U	U	U	U	U	U	U	U	U	U	U	U	U	U	U	U
284	Lithuania	U	U	U	U	U	U	U	U	U	U	U	U	U	U	U	U	U	U	U	U
285	Lithuania	U	U	U	U	U	U	U	U	U	U	U	U	U	U	U	U	U	U	U	U
286	Luxembourg	1	U	U	1	U	U	U	U	U	U	U	U	U	U	U	U	U	U	0.5	U
287	Luxembourg	1	U	U	1	U	U	U	U	U	U	U	U	U	U	U	U	U	U	0.5	U
288	Malta	1	U	U	1	U	U	U	U	U	U	U	U	U	U	U	U	U	U	0.5	U
289	Malta	1	U	U	1	U	U	U	U	U	U	U	U	U	U	U	U	U	U	0.5	U
290	Monaco	U	U	U	U	U	U	U	U	U	U	U	U	U	U	U	U	U	U	U	U
291	Netherlands	U	U	U	U	U	U	U	U	1	U	U	U	1	1	1	1	1	1	1	U
292	Netherlands	1	U	U	1	U	U	U	U	U	U	U	U	U	U	U	U	U	U	0.5	U
293	Norway	1	U	U	U	U	U	U	U	1	U	U	U	1	1	1	U	1	1	1	U
294	Oman	1	U	U	1	U	U	U	U	U	U	U	U	U	U	U	U	U	U	0.5	U
295	Oman	1	U	U	1	U	U	U	U	U	U	U	U	U	U	U	U	U	U	0.5	U
296	Oman	1	U	U	1	U	U	U	U	U	U	U	U	U	U	U	U	U	U	0.5	U
297	Oman	1	U	U	1	U	U	U	U	U	U	U	U	U	U	U	U	U	U	0.5	U
298	Palau	U	U	U	U	U	U	U	U	U	U	U	U	U	U	U	U	U	U	U	U
299	Panama	U	U	U	U	U	U	U	U	U	U	U	U	U	U	U	U	U	U	U	U
300	Panama	U	U	U	U	U	U	U	U	U	U	U	U	U	U	U	U	U	U	U	U
301	Poland	U	U	U	U	U	U	U	U	U	U	U	U	U	U	U	U	1	U	1	U
302	Poland	1	U	U	1	U	U	U	U	U	U	U	U	U	U	U	U	U	U	0.5	U
303	Poland	U	U	U	U	U	U	U	U	U	U	U	U	U	U	U	U	U	U	U	U
304	Portugal	U	U	U	U	U	U	U	U	U	U	U	U	U	U	U	U	U	U	U	U
305	Portugal	U	U	U	U	U	U	U	U	U	U	U	U	U	U	U	U	U	U	U	U
306	Portugal	U	U	U	U	U	U	U	U	U	U	U	U	U	1	U	U	1	U	1	U
307	Qatar	U	U	U	U	U	U	U	U	U	U	U	U	U	U	U	U	U	U	U	U
308	Qatar	U	U	U	U	U	U	U	U	U	U	U	U	U	U	U	U	U	U	U	U
309	Qatar	U	U	U	U	U	U	U	U	U	U	U	U	U	U	U	U	U	U	U	U
310	Romania	1	U	U	1	U	U	U	U	U	U	U	U	U	U	U	U	U	U	0.5	U
311	Romania	1	U	U	1	U	U	U	U	U	U	U	U	U	U	U	U	U	U	0.5	U
312	Russian Federation	1	U	U	1	U	U	U	U	U	U	U	U	U	U	U	U	U	U	0.5	U
313	Russian Federation	1	U	U	1	U	U	U	U	U	U	U	U	U	U	U	U	U	U	0.5	U
314	Saudi Arabia	U	U	U	U	U	U	U	U	U	U	U	U	U	U	U	U	U	U	U	U
315	Saudi Arabia	U	U	U	U	U	U	U	U	U	U	U	U	U	U	U	U	U	U	U	U
316	Seychelles	U	U	U	U	U	U	U	U	U	U	U	U	U	U	U	U	U	U	U	U
317	Singapore	U	U	U	U	U	U	U	U	U	U	U	U	U	U	U	U	U	U	U	U
318	Singapore	U	U	U	U	U	U	U	U	U	U	U	U	U	U	U	U	U	U	U	U
319	Singapore	U	U	U	U	U	U	U	U	U	U	U	U	U	U	U	U	U	U	U	U
320	Singapore	U	U	U	U	U	U	U	U	U	U	U	U	U	U	U	U	U	U	U	U
321	Slovakia	U	U	U	U	U	U	U	U	U	U	U	U	U	U	U	U	U	U	U	U
322	Slovakia	U	U	U	U	U	U	U	U	U	U	U	U	U	U	U	U	U	U	U	U
323	Slovenia	U	U	U	U	U	U	U	U	U	U	U	U	U	U	U	U	U	U	U	U
324	Slovenia	U	U	U	U	U	U	U	U	U	U	U	U	U	U	U	U	U	U	U	U
325	South Korea	U	U	U	U	U	U	U	U	U	U	U	U	U	U	U	U	U	U	U	U
326	South Korea	U	U	U	U	U	U	U	U	U	U	U	U	1	1	1	U	1	1	1	U
327	Spain	1	U	U	1	U	U	U	U	U	U	U	U	U	U	U	U	U	U	0.5	U
328	Spain	U	U	U	U	U	U	U	U	U	U	U	U	U	U	U	U	U	U	U	U
329	Spain	U	U	U	U	U	U	U	U	U	U	U	U	U	U	U	U	U	U	U	U
330	Spain	U	U	U	U	U	U	U	U	U	U	U	U	U	U	U	U	U	U	U	U
331	Spain	1	U	U	1	U	U	U	U	U	U	U	U	U	U	U	U	U	U	0.5	U
332	Spain	U	U	U	U	U	U	U	U	U	1	U	U	U	U	U	U	1	U	1	U
333	Sweden	1	U	U	1	U	U	U	U	U	U	U	U	U	U	U	U	1	U	1	U
334	Sweden	1	U	U	1	U	U	U	U	U	U	U	U	U	U	U	U	1	U	1	U
335	Sweden	U	U	U	U	U	U	U	U	U	U	U	U	U	U	U	U	U	U	U	U
336	Sweden	1	U	U	1	U	U	U	U	U	U	U	U	U	U	U	U	1	U	1	U
337	Switzerland	1	U	U	1	U	U	U	U	U	U	U	U	U	U	U	U	U	U	0.5	U
338	Switzerland	1	U	U	1	U	U	U	U	U	U	U	U	U	U	U	U	U	U	0.5	U
339	Switzerland	U	U	U	U	U	U	U	U	U	U	U	U	U	U	U	U	1	1	1	U
340	Trinidad and Tobago	U	U	U	U	U	U	U	U	U	U	U	U	U	U	U	U	U	U	U	U
341	Trinidad and Tobago	U	U	U	U	U	U	U	U	U	U	U	U	U	U	U	U	U	U	U	U
342	United Arab Emirates	U	U	U	U	U	U	U	U	U	U	U	U	U	U	U	U	U	U	U	U
343	United Arab Emirates	U	U	U	U	U	U	U	U	U	U	U	U	U	U	U	U	U	U	U	U
344	United Kingdom	1	U	U	1	U	U	U	U	U	U	U	U	U	U	U	U	U	U	0.5	U
345	United Kingdom	U	U	U	U	1	1	U	1	U	U	U	U	U	U	U	U	U	U	U	U
346	United Kingdom	U	U	U	U	U	U	U	U	1	1	U	U	1	1	1	U	1	1	1	U
347	United Kingdom	1	1	U	1	1	1	1	U	1	1	1	1	1	1	1	U	1	1	1	U
348	United States	1	U	U	1	1	1	1	U	U	U	U	U	U	U	U	U	U	U	0.5	U
349	United States	1	U	U	1	U	U	U	U	U	U	U	U	U	U	U	U	U	U	U	U
350	United States	1	U	U	1	U	U	U	U	U	U	U	U	U	U	U	U	U	U	0.5	U
351	United States	U	U	U	U	U	U	U	U	U	U	U	U	U	U	U	U	1	1	1	U
352	United States	U	1	U	U	U	U	U	U	1	1	U	1	1	1	1	U	U	U	U	U
353	United States of America	1	U	U	1	U	U	U	U	U	U	U	U	U	U	U	U	U	U	1	U
354	Uruguay	1	U	U	1	U	U	U	U	U	U	U	U	U	U	U	U	U	U	0.5	U
355	Uruguay	1	U	U	1	U	U	U	U	U	U	U	U	U	U	U	U	U	U	0.5	U
356	Venezuela (Bolivarian Republic of)	U	U	U	U	U	U	U	U	U	U	U	U	U	U	U	U	U	U	U	U
357	Venezuela (Bolivarian Republic of)	U	U	U	U	U	U	U	U	U	U	U	U	U	U	U	U	U	U	U	U

## Sheet: Notes & Legend
NOTES & LEGEND
Income Groups
LIC	Low-income country (World Bank classification)
LMIC	Lower-middle-income country
UMIC	Upper-middle-income country
HIC	High-income country
RICS Sub-indicator Coding
1	Variable explicitly present in dataset
0.5	Partial or proxy data present (e.g., "fatal/serious/slight" as injury severity proxy)
0	Variable absent
U	Unverified — presence could not be confirmed from publicly available sources
Access Status
Open	Publicly accessible without formal application or approval
Published-only	Accessible via publications/reports; no bulk data download
Restricted	Requires data use agreement, institutional approval, or formal access request. Datasets obtainable under a data use agreement are classified as Restricted.
Not in public domain	No publicly accessible version identified
Dataset Count
Total systems identified	349 distinct national and major regional systems
After disaggregation of linked systems	357 datasets (8 linked systems represented as constituent sources)
Citation
Pre-registration	Open Science Framework: doi.10.17605/OSF.IO/VXE6S
Authors	Nutbeam T, Foote E, Rodgers LR, Fenwick R, Stassen W
